# Supplementary material for: Computational Identification of Novel Transcriptional Regulators and Functional Gene Clusters in Lactococcus lactis Using Integrated Bioinformatics Approaches
Source: Microorganisms. 2026 Jul 22;14(7):1594. doi: 10.3390/microorganisms14071594 (PMC13413889; doi:10.3390/microorganisms14071594)
Supplement: Supplementary file 1 [file microorganisms-14-01594-s001.zip › Supplementary_Tables.xlsx]

## Sheet: Description
S1 - Summary of predicted transcription factors (TFs) in silico.
S2 - Description of the analyzed sequences.
S3 - The metadata for the genes included in the co-expression network.
S4 - Log2FoldChange values for all conditions included in the work.
S5 - Description of the genes which interact with 11 WXL-cluster.
S6 - Results of binding motif analysis in XSTREME for the WXL-genes of Cluster 11.
S7 - Results of binding motif analysis in XSTREME for the 89 genes of cluster 5, which includes com genes.
S8 - Results of binding motif analysis in XSTREME for the 10 genes: cpsY (TF), ilvABDN and Cluster 29.
S9 - All software versions, parameters, and databases used in this study
S10 - Post-hoc mapping of GENIE3 regulatory edges to Operon-mapper predictions for key functional modules (WxL, opp, com, ilv, and CpsY axes).

## Sheet: S1
Supplementary Table S1. Summary of predicted transcription factors (TFs) in silico, including their IDs and names.
RefSeq_ID	Gene_name	WP_ID	AWN_ID	Entraf	DeppTF	P2TF	Total_amount
LL14B4_RS00660	CodY	WP_003129722.1	AWN64779.1	Yes	Yes	Yes	3
LL14B4_RS11980	comX	WP_012898637.1	AWN66846.1	No	No	No	0	*manually curated
LL14B4_RS11460	argR	WP_004254487.1	AWN66751.1	Yes	Yes	Yes	3
LL14B4_RS05000	fruR	WP_010905655.1	AWN65562.1	Yes	Yes	No	2
LL14B4_RS03860	rdrA	WP_017864323.1	AWN65349.1	Yes	Yes	No	2
LL14B4_RS03660	nrdR	WP_003132469.1	AWN65310.1	No	Yes	Yes	2
LL14B4_RS00005	dnaA	WP_015425593.1	AWN64664.1	Yes	No	Yes	2
LL14B4_RS04975	hrcA	WP_010905650.1	AWN65557.1	No	Yes	Yes	2
LL14B4_RS01620	-	WP_003131688.1	AWN64952.1	Yes	Yes	No	2
LL14B4_RS07700	busR	WP_012898067.1	AWN66056.1	Yes	Yes	No	2
LL14B4_RS00445	rmaD	WP_010905125.1	AWN66998.1	Yes	Yes	No	2
LL14B4_RS11825	adcR	WP_010906313.1	AWN66821.1	Yes	Yes	No	2
LL14B4_RS07965	-	WP_023188757.1	AWN66104.1	Yes	Yes	No	2
LL14B4_RS01945	rlrG	WP_012897215.1	AWN65013.1	Yes	Yes	No	2
LL14B4_RS02560	-	WP_010905438.1	AWN65112.1	Yes	Yes	No	2
LL14B4_RS00040	-	WP_010905027.1	AWN64671.1	Yes	Yes	No	2
LL14B4_RS03760	rmaG	WP_003132498.1	AWN65329.1	Yes	Yes	No	2
LL14B4_RS02045	yycF	WP_003131580.1	AWN65032.1	Yes	Yes	No	2
LL14B4_RS01060	rmeC	WP_010905229.1	AWN64853.1	Yes	Yes	No	2
LL14B4_RS12075	-	WP_023164672.1	AWN67091.1	Yes	Yes	No	2
LL14B4_RS03995	yidA	WP_003132572.1	AWN65375.1	Yes	Yes	No	2
LL14B4_RS04425	vraR	WP_003131402.1	AWN65456.1	Yes	Yes	No	2
LL14B4_RS08805	malR	WP_003130365.1	AWN66253.1	Yes	Yes	No	2
LL14B4_RS01610	napB	WP_003131690.1	AWN64950.1	Yes	Yes	No	2
LL14B4_RS12390	rcfB	WP_012898712.1	AWN66915.1	Yes	No	No	1
LL14B4_RS08160	cpsY	WP_012898163.1	AWN66142.1	No	Yes	No	1
LL14B4_RS01280	-	WP_017371264.1	AWN64893.1	No	Yes	No	1
LL14B4_RS03730	nusA	WP_058204183.1	AWN65323.1	No	Yes	No	1
LL14B4_RS02195	treR	WP_021466934.1	AWN65061.1	No	Yes	No	1
LL14B4_RS03155	-	WP_033898701.1	AWN65220.1	No	Yes	No	1
LL14B4_RS12240	glnR	WP_003131985.1	AWN67094.1	Yes	No	No	1
LL14B4_RS02120	yidA	WP_109990656.1	AWN65047.1	No	Yes	No	1
LL14B4_RS03315	LL14B4_RS03315	WP_109990710.1	AWN65247.1	No	Yes	No	1
LL14B4_RS08225	-	WP_033901061.1	AWN66153.1	No	Yes	No	1
LL14B4_RS01735	lysR	WP_012897186.1	AWN64973.1	No	Yes	No	1
LL14B4_RS07985	tetR3	WP_033901003.1	AWN66108.1	No	Yes	No	1
LL14B4_RS06920		WP_058203125.1	AWN65916.1	No	Yes	No	1
LL14B4_RS01930	rlrG	WP_021722006.1	AWN65011.1	No	Yes	No	1
LL14B4_RS02735	ohrR	WP_012897304.1	AWN65144.1	No	Yes	No	1
LL14B4_RS12165	gntR	WP_012898662.1	AWN66873.1	No	Yes	No	1
LL14B4_RS08015	-	WP_003130052.1	AWN66114.1	No	Yes	No	1
LL14B4_RS07430	-	WP_109991031.1	AWN66011.1	No	Yes	No	1
LL14B4_RS06855	rdrB	WP_109990981.1	AWN65906.1	No	Yes	No	1
LL14B4_RS00695	cspA	WP_003129735.1	AWN64786.1	Yes	No	No	1
LL14B4_RS03130	scrR	WP_109990687.1	AWN65215.1	No	Yes	No	1
LL14B4_RS13095	tnpR	WP_109991473.1	AWN67132.1	No	Yes	No	1
LL14B4_RS12465	-	WP_021723196.1	AWN67095.1	No	Yes	No	1
LL14B4_RS03190	tnpR	WP_109990692.1	AWN65225.1	No	Yes	No	1
LL14B4_RS07820	rmeB	WP_010905994.1	AWN66077.1	No	Yes	No	1
LL14B4_RS07015	-	WP_058206429.1	AWN65934.1	No	Yes	No	1
LL14B4_RS07060	-	WP_109991009.1	AWN65943.1	No	Yes	No	1
LL14B4_RS06605	-	WP_026138903.1	AWN65858.1	No	Yes	No	1
LL14B4_RS01750	ytcD	WP_003131654.1	AWN64976.1	No	Yes	No	1
LL14B4_RS11195			AWN66699.1	No	Yes	No	1
LL14B4_RS06750	scpB	WP_012897880.1	AWN65885.1	No	Yes	No	1
LL14B4_RS07020	-	WP_109991006.1	AWN65935.1	No	Yes	No	1
LL14B4_RS02580	yffB	WP_012897284.1	AWN65115.1	No	Yes	No	1
LL14B4_RS10750	rpoZ	WP_010906189.1	AWN66628.1	No	Yes	No	1
LL14B4_RS07560	-	WP_109991049.1	AWN66032.1	No	Yes	No	1
LL14B4_RS03455	rmaB	WP_003129644.1	AWN65272.1	No	Yes	No	1
LL14B4_RS08660	ccpA	WP_003129447.1	AWN66228.1	No	Yes	No	1
LL14B4_RS11150	rmeD	WP_109991317.1	AWN66690.1	No	Yes	No	1
LL14B4_RS06435	ytrA	WP_017864521.1	AWN65828.1	No	Yes	No	1
LL14B4_RS01030	yeeN	WP_010905223.1	AWN64847.1	No	Yes	No	1
LL14B4_RS02360	adaA	WP_109990667.1	AWN65092.1	No	Yes	No	1
LL14B4_RS02975	ctsR	WP_010905471.1	AWN67019.1	Yes	No	No	1
LL14B4_RS04635	-	WP_109990787.1	AWN65496.1	No	Yes	No	1
LL14B4_RS03985	-	WP_033900317.1	AWN65373.1	No	Yes	No	1
LL14B4_RS03620	rmaA	WP_025016742.1	AWN65302.1	No	Yes	No	1
LL14B4_RS10745	priA	WP_109991300.1	AWN66627.1	No	Yes	No	1
LL14B4_RS10995	padR	WP_004254847.1	AWN66665.1	Yes	No	No	1
LL14B4_RS00360	spo0J	WP_021722894.1	AWN64724.1	No	Yes	No	1
LL14B4_RS10805	-	WP_003131460.1	AWN66639.1	Yes	No	No	1
LL14B4_RS01710	-	WP_010905285.1	AWN64968.1	Yes	No	No	1
LL14B4_RS02135	yecA	WP_052062155.1	AWN65050.1	No	Yes	No	1
LL14B4_RS04385	-	WP_003131387.1	AWN65449.1	Yes	No	No	1
LL14B4_RS02345	hup	WP_010905402.1	AWN65089.1	Yes	No	No	1
LL14B4_RS07915	rliB	WP_017864709.1	AWN66094.1	No	Yes	No	1
LL14B4_RS08800	ciaR	WP_021722129.1	AWN66252.1	No	Yes	No	1
LL14B4_RS09625	-	WP_033899887.1	AWN66413.1	No	Yes	No	1
LL14B4_RS00085	-	WP_003132172.1	AWN64679.1	No	Yes	No	1
LL14B4_RS11955	ccpB	WP_033900679.1	AWN66845.1	No	Yes	No	1
LL14B4_RS07005	xylR3	WP_109991004.1	AWN65932.1	No	Yes	No	1
LL14B4_RS01440	-	WP_109990635.1	AWN64924.1	No	Yes	No	1
LL14B4_RS05035	-	WP_033900039.1	AWN65568.1	No	Yes	No	1
LL14B4_RS08280	-	WP_003130721.1	AWN66162.1	No	Yes	No	1
LL14B4_RS08365	csrR	WP_003130756.1	AWN66175.1	No	Yes	No	1
LL14B4_RS11605	rpoA	WP_003130557.1	AWN66778.1	No	Yes	No	1
LL14B4_RS09935	rmeA	WP_109991163.1	AWN66473.1	No	Yes	No	1
LL14B4_RS03665	dnaB	WP_109990733.1	AWN65311.1	No	Yes	No	1
LL14B4_RS05215	rex	WP_021464703.1	AWN65604.1	No	Yes	No	1
LL14B4_RS07205	galU	WP_015426578.1	AWN65971.1	No	Yes	No	1
LL14B4_RS08105	rmaI	WP_003130017.1	AWN66132.1	No	Yes	No	1
LL14B4_RS11560	-	WP_003129889.1	AWN66770.1	No	Yes	No	1
LL14B4_RS08890	-	WP_003130388.1	AWN66269.1	No	Yes	No	1
LL14B4_RS05875	kdpE	WP_109990880.1	AWN65727.1	No	Yes	No	1
LL14B4_RS08280	-	WP_003130721.1	AWN66162.1	No	Yes	No	1
LL14B4_RS03315	-	WP_109990710.1	AWN65247.1	No	Yes	No	1

## Sheet: S2
Supplementary Table S2. Description of the analyzed sequences.
SRA	Organism in the experiment	Accesion_number	Is_RNA_seq	Title	Platform	GSM_Title	Metadata_unique_form	Aligment
SRR27960690	Lactococcus lactis subsp. lactis	GSE255719	TRUE	Unveiling the regulatory network controlling natural transformation in lactococci	Illumina NovaSeq 6000	ComXoxp_M17X	WT_comX_over	93.8%
SRR27960691	Lactococcus lactis subsp. lactis	GSE255719	TRUE	Unveiling the regulatory network controlling natural transformation in lactococci	Illumina NovaSeq 6000	CovRS_CDM	WT_vector_empty	86.0%
SRR27960692	Lactococcus lactis subsp. lactis	GSE255719	TRUE	Unveiling the regulatory network controlling natural transformation in lactococci	Illumina NovaSeq 6000	CodY_CDMDEB	WT_vector_empty	88.5%
SRR27960693	Lactococcus lactis subsp. lactis	GSE255719	TRUE	Unveiling the regulatory network controlling natural transformation in lactococci	Illumina NovaSeq 6000	WT_M17X	WT_vector_empty	90.8%
SRR27960694	Lactococcus lactis subsp. lactis	GSE255719	TRUE	Unveiling the regulatory network controlling natural transformation in lactococci	Illumina NovaSeq 6000	WT_CDM	WT_covRS_del	85.3%
SRR27960695	Lactococcus lactis subsp. lactis	GSE255719	TRUE	Unveiling the regulatory network controlling natural transformation in lactococci	Illumina NovaSeq 6000	WT_CDMDEB	WT_codY_del	87.8%
SRR6308321	Lactococcus lactis subsp. lactis	GSE107137	TRUE	Transcriptome analysis of L.lactis F44 and G423: insights into adaptation to acidic environment	Illumina HiSeq 4000	G423pH7	G423_pH7	90.3%
SRR6308319	Lactococcus lactis subsp. lactis	GSE107137	TRUE	Transcriptome analysis of L.lactis F44 and G423: insights into adaptation to acidic environment	Illumina HiSeq 4000	F44pH7	F44_pH7	96.0%
SRR6308322	Lactococcus lactis subsp. lactis	GSE107137	TRUE	Transcriptome analysis of L.lactis F44 and G423: insights into adaptation to acidic environment	Illumina HiSeq 4000	G423pH4	G423_pH4	84.5%
SRR6308320	Lactococcus lactis subsp. lactis	GSE107137	TRUE	Transcriptome analysis of L.lactis F44 and G423: insights into adaptation to acidic environment	Illumina HiSeq 4000	F44pH4	F44_pH4	94.1%
SRR12855352	Lactococcus lactis subsp. lactis	SAMN16482513	TRUE	Lactococcus lactis subsp. lactis biovar diacetylactis SD96 and thermotolerant mutants thereof (RD01 and RD07) are studied using RNA-sequencing-based transcriptomics analysis.	BGISEQ-500	RD01_30	RD01_30	76.6%
SRR12855353	Lactococcus lactis subsp. lactis	SAMN16482513	TRUE	Lactococcus lactis subsp. lactis biovar diacetylactis SD96 and thermotolerant mutants thereof (RD01 and RD07) are studied using RNA-sequencing-based transcriptomics analysis.	BGISEQ-500	RD01_30	RD01_30	76.0%
SRR12855354	Lactococcus lactis subsp. lactis	SAMN16482512	TRUE	L. lactis JA24 was cultivated in skim milk at 39 degree Celsius for comparative transcriptomics analysis.	BGISEQ-500	JA24_39_B	JA24_39_B	75.5%
SRR12855355	Lactococcus lactis subsp. lactis	SAMN16482512	TRUE	L. lactis JA24 was cultivated in skim milk at 39 degree Celsius for comparative transcriptomics analysis.	BGISEQ-500	JA24_39_A	JA24_39_A	75.4%
SRR12855356	Lactococcus lactis subsp. lactis	SAMN16482511	TRUE	L. lactis JA24 was cultivated in skim milk at 39 degree Celsius for comparative transcriptomics analysis.	BGISEQ-500	JA24_30_B	JA24_30_B	77.0%
SRR12855357	Lactococcus lactis subsp. lactis	SAMN16482511	TRUE	L. lactis JA24 was cultivated in skim milk at 39 degree Celsius for comparative transcriptomics analysis.	BGISEQ-500	JA24_30_A	JA24_30_A	77.1%
SRR12855358	Lactococcus lactis subsp. lactis	SAMN16482502	TRUE	Lactococcus lactis subsp. lactis biovar diacetylactis SD96 and thermotolerant mutants thereof (RD01 and RD07) are studied using RNA-sequencing-based transcriptomics analysis.	BGISEQ-500	SD96_39	SD96_39	73.0%
SRR12855359	Lactococcus lactis subsp. lactis	SAMN16482502	TRUE	Lactococcus lactis subsp. lactis biovar diacetylactis SD96 and thermotolerant mutants thereof (RD01 and RD07) are studied using RNA-sequencing-based transcriptomics analysis.	BGISEQ-500	SD96_39	SD96_39	73.0%
SRR12855360	Lactococcus lactis subsp. lactis	SAMN16482517	TRUE	Lactococcus lactis subsp. lactis biovar diacetylactis SD96 and thermotolerant mutants thereof (RD01 and RD07) are studied using RNA-sequencing-based transcriptomics analysis.	BGISEQ-500	RD07_39	RD07_39	79.5%
SRR12855361	Lactococcus lactis subsp. lactis	SAMN16482517	TRUE	Lactococcus lactis subsp. lactis biovar diacetylactis SD96 and thermotolerant mutants thereof (RD01 and RD07) are studied using RNA-sequencing-based transcriptomics analysis.	BGISEQ-500	RD07_39	RD07_39	79.0%
SRR12855362	Lactococcus lactis subsp. lactis	SAMN16482516	TRUE	Lactococcus lactis subsp. lactis biovar diacetylactis SD96 and thermotolerant mutants thereof (RD01 and RD07) are studied using RNA-sequencing-based transcriptomics analysis.	BGISEQ-500	RD07_30	RD07_30	76.7%
SRR12855363	Lactococcus lactis subsp. lactis	SAMN16482516	TRUE	Lactococcus lactis subsp. lactis biovar diacetylactis SD96 and thermotolerant mutants thereof (RD01 and RD07) are studied using RNA-sequencing-based transcriptomics analysis.	BGISEQ-500	RD07_30	RD07_30	76.8%
SRR12855364	Lactococcus lactis subsp. lactis	SAMN16482515	TRUE	Lactococcus lactis subsp. lactis biovar diacetylactis SD96 and thermotolerant mutants thereof (RD01 and RD07) are studied using RNA-sequencing-based transcriptomics analysis.	BGISEQ-500	RD01_39	RD01_39	79.4%
SRR12855365	Lactococcus lactis subsp. lactis	SAMN16482515	TRUE	Lactococcus lactis subsp. lactis biovar diacetylactis SD96 and thermotolerant mutants thereof (RD01 and RD07) are studied using RNA-sequencing-based transcriptomics analysis.	BGISEQ-500	RD01_39	RD01_39	77.7%
SRR12855366	Lactococcus lactis subsp. lactis	SAMN16482504	TRUE	Lactococcus lactis subsp. lactis biovar diacetylactis SD96 and thermotolerant mutants thereof (RD01 and RD07) are studied using RNA-sequencing-based transcriptomics analysis.	BGISEQ-500	SD96_30	SD96_30	75.2%
SRR12855367	Lactococcus lactis subsp. lactis	SAMN16482504	TRUE	Lactococcus lactis subsp. lactis biovar diacetylactis SD96 and thermotolerant mutants thereof (RD01 and RD07) are studied using RNA-sequencing-based transcriptomics analysis.	BGISEQ-500	SD96_30	SD96_30	74.7%
SRR31020686	Lactococcus lactis subsp. lactis	SAMN44270428	TRUE	Transcriptomic Analysis of Fecal Kimchi-Derived Lactic Acid Bacteria Under Varying Environmental Conditions	Illumina NovaSeq 6000	Lactoco_low_R5	Lactoco_low_R5	96.9%
SRR31020687	Lactococcus lactis subsp. lactis	SAMN44270427	TRUE	Transcriptomic Analysis of Fecal Kimchi-Derived Lactic Acid Bacteria Under Varying Environmental Conditions	Illumina NovaSeq 6000	Lactoco_low_R4	Lactoco_low_R4	97.0%
SRR31020688	Lactococcus lactis subsp. lactis	SAMN44270426	TRUE	Transcriptomic Analysis of Fecal Kimchi-Derived Lactic Acid Bacteria Under Varying Environmental Conditions	Illumina NovaSeq 6000	Lactoco_low_R3	Lactoco_low_R3	97.4%
SRR31020689	Lactococcus lactis subsp. lactis	SAMN44270425	TRUE	Transcriptomic Analysis of Fecal Kimchi-Derived Lactic Acid Bacteria Under Varying Environmental Conditions	Illumina NovaSeq 6000	Lactoco_low_R2	Lactoco_low_R2	97.0%
SRR31020690	Lactococcus lactis subsp. lactis	SAMN44270424	TRUE	Transcriptomic Analysis of Fecal Kimchi-Derived Lactic Acid Bacteria Under Varying Environmental Conditions	Illumina NovaSeq 6000	Lactoco_low_R1	Lactoco_low_R1	96.9%
SRR31020740	Lactococcus lactis subsp. lactis	SAMN44270443	TRUE	Transcriptomic Analysis of Fecal Kimchi-Derived Lactic Acid Bacteria Under Varying Environmental Conditions	Illumina NovaSeq 6000	Lactoco_high_R5	Lactoco_high_R5	93.8%
SRR31020741	Lactococcus lactis subsp. lactis	SAMN44270442	TRUE	Transcriptomic Analysis of Fecal Kimchi-Derived Lactic Acid Bacteria Under Varying Environmental Conditions	Illumina NovaSeq 6000	Lactoco_high_R4	Lactoco_high_R4	94.7%
SRR31020742	Lactococcus lactis subsp. lactis	SAMN44270441	TRUE	Transcriptomic Analysis of Fecal Kimchi-Derived Lactic Acid Bacteria Under Varying Environmental Conditions	Illumina NovaSeq 6000	Lactoco_high_R3	Lactoco_high_R3	93.2%
SRR31020743	Lactococcus lactis subsp. lactis	SAMN44270440	TRUE	Transcriptomic Analysis of Fecal Kimchi-Derived Lactic Acid Bacteria Under Varying Environmental Conditions	Illumina NovaSeq 6000	Lactoco_high_R2	Lactoco_high_R2	92.7%
SRR31020744	Lactococcus lactis subsp. lactis	SAMN44270439	TRUE	Transcriptomic Analysis of Fecal Kimchi-Derived Lactic Acid Bacteria Under Varying Environmental Conditions	Illumina NovaSeq 6000	Lactoco_high_R1	Lactoco_high_R1	93.6%
SRR24474740	Lactococcus lactis subsp. lactis	GSE231968	TRUE	Time-series ribosome profiling experiment. It consists of mock and sk1 bacteriophage infected samples of Lactococcus Lactis at three different timepoints; 2,5 and 15 minutes post infection	Illumina HiSeq 4000	Mock_RNAseq,15min, rep1	Mock_15min	47.0%
SRR24474742	Lactococcus lactis subsp. lactis	GSE231968	TRUE	Time-series ribosome profiling experiment. It consists of mock and sk1 bacteriophage infected samples of Lactococcus Lactis at three different timepoints; 2,5 and 15 minutes post infection	Illumina HiSeq 4000	Mock_RNAseq,2min, rep2	Mock_2min	47.0%

## Sheet: S3
RefSeq_ID	old_ID	gene_name_RS	gene_name_PFAM	WP_ID	AWN_ID	EC	Description	COG	PFAMs	KEGG_Pathway
LL14B4_RS00005	LL14B4_00005	dnaa	dnaA	WP_015425593.1	AWN64664.1	-	it binds specifically double-stranded DNA at a 9 bp consensus (dnaA box) 5'-TTATC CA A CA A-3'. DnaA binds to ATP and to acidic phospholipids	F	Bac_DnaA,Bac_DnaA_C,DnaA_N	ko02020,ko04112,map02020,map04112
LL14B4_RS04975	LL14B4_04970	hrca	hrcA	WP_010905650.1	AWN65557.1	-	Negative regulator of class I heat shock genes (grpE- dnaK-dnaJ and groELS operons). Prevents heat-shock induction of these operons	K	HrcA,HrcA_DNA-bdg	-
LL14B4_RS01620	LL14B4_01620		-	WP_003131688.1	AWN64952.1	-	Transcriptional	K	PadR	-
LL14B4_RS07700	LL14B4_07690		busR	WP_012898067.1	AWN66056.1	-	helix_turn_helix gluconate operon transcriptional repressor	K	GntR,TrkA_C	-
LL14B4_RS00445	LL14B4_00445		rmaD	WP_010905125.1	AWN66998.1	-	transcriptional	K	MarR	-
LL14B4_RS11825	LL14B4_11815		adcR	WP_010906313.1	AWN66821.1	-	helix_turn_helix multiple antibiotic resistance protein	K	HTH_27,MarR	-
LL14B4_RS07965	LL14B4_07955		-	WP_023188757.1	AWN66104.1	-	helix_turn_helix, arabinose operon control protein	K	AraC_binding,Cupin_2,HTH_18	-
LL14B4_RS01945	LL14B4_01945		rlrG	WP_012897215.1	AWN65013.1	-	LysR substrate binding domain	K	HTH_1,LysR_substrate	-
LL14B4_RS02560	LL14B4_02560		-	WP_010905438.1	AWN65112.1	-	Helix-turn-helix domain, rpiR family	K	HTH_6,SIS	-
LL14B4_RS00040	LL14B4_00040		-	WP_010905027.1	AWN64671.1	-	Helix-turn-helix XRE-family like proteins	K	HTH_3	-
LL14B4_RS03760	LL14B4_03755		rmaG	WP_003132498.1	AWN65329.1	-	Penicillinase repressor	K	MarR,MarR_2	-
LL14B4_RS02045	LL14B4_02045	yycf	yycF	WP_003131580.1	AWN65032.1	-	Transcriptional regulatory protein, C terminal	K	Response_reg,Trans_reg_C	ko02020,map02020
LL14B4_RS01060	LL14B4_01060		rmeC	WP_010905229.1	AWN64853.1	-	bacterial-type RNA polymerase transcription factor activity, metal ion regulated sequence-specific DNA binding	K	GyrI-like,MerR_1	-
LL14B4_RS12075	LL14B4_12065		-	WP_023164672.1	AWN67091.1	-	HxlR-like helix-turn-helix	K	HxlR	-
LL14B4_RS03995	LL14B4_03990		yidA	WP_003132572.1	AWN65375.1	-	EVIDENCE BY HOMOLOGY BIO09.01 REGULATORY FUNCTIONS. General. There are eight paralogs in L.lactis. Belongs to RpiR family of transcription regulators	K	HTH_6,SIS	-
LL14B4_RS04425	LL14B4_04420		vraR	WP_003131402.1	AWN65456.1	-	helix_turn_helix, Lux Regulon	K	GerE,Response_reg	ko02020,map02020
LL14B4_RS08805	LL14B4_08795		malR	WP_003130365.1	AWN66253.1	-	helix_turn _helix lactose operon repressor	K	LacI,Peripla_BP_3	-
LL14B4_RS01610	LL14B4_01610		napB	WP_003131690.1	AWN64950.1	-	helix_turn_helix multiple antibiotic resistance protein	K	MarR	-
LL14B4_RS12390	LL14B4_12380		rcfB	WP_012898712.1	AWN66915.1	-	Crp-like helix-turn-helix domain	K	HTH_Crp_2	-
LL14B4_RS08160	LL14B4_08150		cpsY	WP_012898163.1	AWN66142.1	-	Bacterial regulatory helix-turn-helix protein, lysR family	K	HTH_1,LysR_substrate	-
LL14B4_RS01280	LL14B4_01280		-	WP_017371264.1	AWN64893.1	-	Cro/C1-type HTH DNA-binding domain	K	HTH_26	-
LL14B4_RS03730	LL14B4_03725	nusa	nusA	WP_058204183.1	AWN65323.1	-	Participates in both transcription termination and antitermination	K	KH_5,NusA_N,S1	-
LL14B4_RS02195	LL14B4_02195	trer	treR	WP_021466934.1	AWN65061.1	-	UTRA	K	GntR,UTRA	-
LL14B4_RS03155	LL14B4_03155		-	WP_033898701.1	AWN65220.1	-	Helix-turn-helix domain, rpiR family	K	HTH_6,SIS	-
LL14B4_RS12240	LL14B4_12230		glnR	WP_003131985.1	AWN67094.1	-	helix_turn_helix, mercury resistance	K	MerR_1	ko01501,ko02010,ko02024,map01501,map02010,map02024
LL14B4_RS02120	LL14B4_02120		yidA	WP_109990656.1	AWN65047.1	-	EVIDENCE BY HOMOLOGY BIO09.01 REGULATORY FUNCTIONS. General. There are eight paralogs in L.lactis. Belongs to RpiR family of transcription regulators	K	HTH_6,SIS	-
LL14B4_RS03315	LL14B4_03310		LL14B4_RS03315	WP_109990710.1	AWN65247.1	-	Helix-turn-helix XRE-family like proteins	K	HTH_3	-
LL14B4_RS08225	LL14B4_08215		-	WP_033901061.1	AWN66153.1	-	helix_turn_helix, arabinose operon control protein	K	HTH_18	-
LL14B4_RS01735	LL14B4_01735		lysR	WP_012897186.1	AWN64973.1	-	Bacterial regulatory helix-turn-helix protein, lysR family	K	HTH_1,LysR_substrate	-
LL14B4_RS07985	LL14B4_07975		tetR3	WP_033901003.1	AWN66108.1	-	Transcriptional regulator	K	TetR_C,TetR_N	-
LL14B4_RS06920	LL14B4_06910			WP_058203125.1	AWN65916.1
LL14B4_RS01930	LL14B4_01930		rlrG	WP_021722006.1	AWN65011.1	-	LysR substrate binding domain	K	HTH_1,LysR_substrate	-
LL14B4_RS02735	LL14B4_02735		ohrR	WP_012897304.1	AWN65144.1	-	helix_turn_helix multiple antibiotic resistance protein	K	MarR	-
LL14B4_RS12165	LL14B4_12155		gntR	WP_012898662.1	AWN66873.1	-	Helix-turn-helix domain, rpiR family	K	HTH_6,SIS	-
LL14B4_RS08015	LL14B4_08005		-	WP_003130052.1	AWN66114.1	-	Bacterial regulatory proteins, tetR family	K	TetR_N	-
LL14B4_RS07430	LL14B4_07420		-	WP_109991031.1	AWN66011.1	-	Protein of unknown function (DUF2089)	S	DUF2089	-
LL14B4_RS06855	LL14B4_06845		rdrB	WP_109990981.1	AWN65906.1	-	COG1349 Transcriptional regulators of sugar metabolism	K	DeoRC,HTH_DeoR	-
LL14B4_RS00695	LL14B4_00695		cspA	WP_003129735.1	AWN64786.1	-	EVIDENCE BY HOMOLOGY BIO14.01 Adaptations and atypical conditions. BELONGS TO THE COLD-SHOCK DOMAIN (CSD) FAMILY	K	CSD	-
LL14B4_RS03130	LL14B4_03130		scrR	WP_109990687.1	AWN65215.1	-	Transcriptional regulator, LacI family	K	LacI,Peripla_BP_3	-
LL14B4_RS13095	LL14B4_13085		tnpR	WP_109991473.1	AWN67132.1	-	Resolvase, N terminal domain	L	HTH_23,HTH_7,Resolvase	-
LL14B4_RS12465	LL14B4_12455		-	WP_021723196.1	AWN67095.1	-	Bacterial regulatory proteins, tetR family	K	TetR_N	-
LL14B4_RS03190	LL14B4_03190		tnpR	WP_109990692.1	AWN65225.1	-	Resolvase, N terminal domain	L	HTH_23,HTH_7,Resolvase	-
LL14B4_RS07820	LL14B4_07810		rmeB	WP_010905994.1	AWN66077.1	-	helix_turn_helix, mercury resistance	K	MerR_1	-
LL14B4_RS07015	LL14B4_07005		-	WP_058206429.1	AWN65934.1	-	Transcriptional	K	MarR_2	-
LL14B4_RS07060	LL14B4_07050		-	WP_109991009.1	AWN65943.1	-	helix_turn_helix gluconate operon transcriptional repressor	K	Aminotran_1_2,GntR	-
LL14B4_RS06605	LL14B4_06595		-	WP_026138903.1	AWN65858.1	-	Mga helix-turn-helix domain	K	HTH_Mga,Mga	-
LL14B4_RS01750	LL14B4_01750		ytcD	WP_003131654.1	AWN64976.1	-	HxlR-like helix-turn-helix	K	HxlR	-
LL14B4_RS11195	LL14B4_11185				AWN66699.1
LL14B4_RS06750	LL14B4_06740	scpb	scpB	WP_012897880.1	AWN65885.1	-	Participates in chromosomal partition during cell division. May act via the formation of a condensin-like complex containing Smc and ScpA that pull DNA away from mid-cell into both cell halves	D	SMC_ScpB	-
LL14B4_RS07020	LL14B4_07010		-	WP_109991006.1	AWN65935.1	-	Bacterial regulatory helix-turn-helix protein, lysR family	K	HTH_1,LysR_substrate	-
LL14B4_RS02580	LL14B4_02580		yffB	WP_012897284.1	AWN65115.1	-	Transcriptional regulator	K	Rrf2	-
LL14B4_RS10750	LL14B4_10740	rpoz	rpoZ	WP_010906189.1	AWN66628.1	2.7.7.6	Promotes RNA polymerase assembly. Latches the N- and C- terminal regions of the beta' subunit thereby facilitating its interaction with the beta and alpha subunits	K	RNA_pol_Rpb6	ko00230,ko00240,ko01100,ko03020,map00230,map00240,map01100,map03020
LL14B4_RS07560	LL14B4_07550		-	WP_109991049.1	AWN66032.1	-	sequence-specific DNA binding	S	-	-
LL14B4_RS03455	LL14B4_03450		rmaB	WP_003129644.1	AWN65272.1	-	Iron dependent repressor, N-terminal DNA binding domain	K	MarR	-
LL14B4_RS08660	LL14B4_08650	ccpa	ccpA	WP_003129447.1	AWN66228.1	-	helix_turn _helix lactose operon repressor	K	LacI,Peripla_BP_3	-
LL14B4_RS11150	LL14B4_11140		rmeD	WP_109991317.1	AWN66690.1	-	Transcriptional regulator	K	MerR_1	-
LL14B4_RS06435	LL14B4_06425		ytrA	WP_017864521.1	AWN65828.1	-	helix_turn_helix gluconate operon transcriptional repressor	K	GntR	-
LL14B4_RS01030	LL14B4_01030		yeeN	WP_010905223.1	AWN64847.1	-	regulation of nucleic acid-templated transcription	K	Transcrip_reg	-
LL14B4_RS02360	LL14B4_02360		adaA	WP_109990667.1	AWN65092.1	-	Metal binding domain of Ada	F	Ada_Zn_binding,HTH_18,HTH_AraC	-
LL14B4_RS02975	LL14B4_02975		ctsR	WP_010905471.1	AWN67019.1	-	Firmicute transcriptional repressor of class III stress genes (CtsR)	K	CtsR	-
LL14B4_RS04635	LL14B4_04630		-	WP_109990787.1	AWN65496.1	-	Lactococcus bacteriophage repressor	K	HTH_19,HTH_26,HTH_3,Lac_bphage_repr	-
LL14B4_RS03985	LL14B4_03980		-	WP_033900317.1	AWN65373.1	-	PucR C-terminal helix-turn-helix domain	QT	HTH_30,HTH_8	-
LL14B4_RS03620	LL14B4_03615		rmaA	WP_025016742.1	AWN65302.1	-	DNA-binding transcription factor activity	K	MarR,MarR_2	-
LL14B4_RS10745	LL14B4_10735		priA	WP_109991300.1	AWN66627.1	-	Involved in the restart of stalled replication forks. Recognizes and binds the arrested nascent DNA chain at stalled replication forks. It can open the DNA duplex, via its helicase activity, and promote assembly of the primosome and loading of the major replicative helicase DnaB onto DNA	L	DEAD,Helicase_C,ResIII	ko03440,map03440
LL14B4_RS10995	LL14B4_10985		padR	WP_004254847.1	AWN66665.1	-	Virulence activator alpha C-term	K	PadR,Vir_act_alpha_C	-
LL14B4_RS00360	LL14B4_00360		spo0J	WP_021722894.1	AWN64724.1	-	ParB-like nuclease domain	K	HTH_3,KorB,ParBc	-
LL14B4_RS10805	LL14B4_10795		-	WP_003131460.1	AWN66639.1	-	positive regulation of macromolecule biosynthetic process	KT	PspC	-
LL14B4_RS01710	LL14B4_01710		-	WP_010905285.1	AWN64968.1	-	Helix-turn-helix domain	K	HTH_3	-
LL14B4_RS12415	LL14B4_12405		-	WP_010906406.1	AWN66920.1	-	Transcriptional regulator C-terminal region	K	TetR_C_8,TetR_N	-
LL14B4_RS02135	LL14B4_02135		yecA	WP_052062155.1	AWN65050.1	-	Helix-turn-helix domain, rpiR family	K	HTH_6,SIS	-
LL14B4_RS04385	LL14B4_04380		-	WP_003131387.1	AWN65449.1	-	Bacterial regulatory proteins, tetR family	K	TetR_C_8,TetR_N	-
LL14B4_RS02345	LL14B4_02345		hup	WP_010905402.1	AWN65089.1	-	Histone-like DNA-binding protein which is capable of wrapping DNA to stabilize it, and thus to prevent its denaturation under extreme environmental conditions	L	Bac_DNA_binding	-
LL14B4_RS07915	LL14B4_07905		rliB	WP_017864709.1	AWN66094.1	-	Periplasmic binding protein LacI transcriptional regulator	K	GntR,Peripla_BP_3	-
LL14B4_RS08800	LL14B4_08790		ciaR	WP_021722129.1	AWN66252.1	-	Transcriptional regulatory protein, C terminal	T	Response_reg,Trans_reg_C	ko02020,ko02024,map02020,map02024
LL14B4_RS09625	LL14B4_09615		-	WP_033899887.1	AWN66413.1	-	sequence-specific DNA binding	S	-	-
LL14B4_RS00085	LL14B4_00085		-	WP_003132172.1	AWN64679.1	-	Ribosomal protein S1-like RNA-binding domain	S	S1	-
LL14B4_RS11955	LL14B4_11945		ccpB	WP_033900679.1	AWN66845.1	-	helix_turn _helix lactose operon repressor	K	LacI,Peripla_BP_1	-
LL14B4_RS07005	LL14B4_06995		xylR3	WP_109991004.1	AWN65932.1	-	Transcriptional regulator	GK	HTH_24,ROK	-
LL14B4_RS01440	LL14B4_01440		-	WP_109990635.1	AWN64924.1	-	DNA integration	L	Arm-DNA-bind_4,Phage_int_SAM_3,Phage_int_SAM_5,Phage_integrase	-
LL14B4_RS12265	LL14B4_12255		-	WP_058203823.1	AWN66891.1	-	sequence-specific DNA binding	K	-	-
LL14B4_RS05035	LL14B4_05030		-	WP_033900039.1	AWN65568.1	-	Bacterial regulatory proteins, tetR family	K	TetR_N	-
LL14B4_RS08280	LL14B4_08270		-	WP_003130721.1	AWN66162.1	-	Helix-turn-helix XRE-family like proteins	K	HTH_3	-
LL14B4_RS08365	LL14B4_08355		csrR	WP_003130756.1	AWN66175.1	-	Two-component system regulator	K	Response_reg,Trans_reg_C	-
LL14B4_RS05900	LL14B4_05890		-	WP_021721680.1	AWN65732.1	-	-	-	-	-
LL14B4_RS11605	LL14B4_11595		rpoA	WP_003130557.1	AWN66778.1	2.7.7.6	DNA-dependent RNA polymerase catalyzes the transcription of DNA into RNA using the four ribonucleoside triphosphates as substrates	K	RNA_pol_A_CTD,RNA_pol_A_bac,RNA_pol_L	ko00230,ko00240,ko01100,ko03020,map00230,map00240,map01100,map03020
LL14B4_RS09935	LL14B4_09925		rmeA	WP_109991163.1	AWN66473.1	-	helix_turn_helix, mercury resistance	K	MerR_1	-
LL14B4_RS03665	LL14B4_03660		dnaB	WP_109990733.1	AWN65311.1	-	Replication initiation and membrane attachment	L	DnaB_2	-
LL14B4_RS05215	LL14B4_05210		rex	WP_021464703.1	AWN65604.1	-	Modulates transcription in response to changes in cellular NADH NAD( ) redox state	K	CoA_binding,Put_DNA-bind_N	-
LL14B4_RS07205	LL14B4_07195	galu	galU	WP_015426578.1	AWN65971.1	2.7.7.9	Nucleotidyl transferase	M	NTP_transferase	ko00040,ko00052,ko00500,ko00520,ko01100,ko01130,map00040,map00052,map00500,map00520,map01100,map01130
LL14B4_RS08105	LL14B4_08095		rmaI	WP_003130017.1	AWN66132.1	-	helix_turn_helix multiple antibiotic resistance protein	K	MarR_2	-
LL14B4_RS11560	LL14B4_11550		-	WP_003129889.1	AWN66770.1	-	Transcriptional regulator PadR-like family	K	PadR	-
LL14B4_RS08890	LL14B4_08880		-	WP_003130388.1	AWN66269.1	-	ArsR family transcriptional regulator	K	HTH_20	-
LL14B4_RS05875	LL14B4_05865		kdpE	WP_109990880.1	AWN65727.1	-	Response regulators consisting of a CheY-like receiver domain and a winged-helix DNA-binding domain	KT	Response_reg,Trans_reg_C	ko02020,ko02024,map02020,map02024
LL14B4_RS08280	LL14B4_08270		-	WP_003130721.1	AWN66162.1	-	Helix-turn-helix XRE-family like proteins	K	HTH_3	-
LL14B4_RS03315	LL14B4_03310		-	WP_109990710.1	AWN65247.1	-	Helix-turn-helix XRE-family like proteins	K	HTH_3	-
LL14B4_RS12400	LL14B4_12390		XK27_03180	WP_033899262.1	AWN66917.1	-	Universal stress protein	T	Usp	-
LL14B4_RS12395	LL14B4_12385		-	WP_010906404.1	AWN66916.1	-	Sugar (and other) transporter	EGP	MFS_1,Sugar_tr	-
LL14B4_RS12475	LL14B4_12465		-	WP_023164731.1	AWN67096.1	-	CAAX protease self-immunity	V	Abi	-
LL14B4_RS08165	LL14B4_08155		ypjH	WP_003130693.1	AWN66143.1	-	glycerol dehydrogenase	C	Fe-ADH	-
LL14B4_RS01785	LL14B4_01785		ddl	WP_109990645.1	AWN64983.1	6.3.2.4	Cell wall formation	F	Dala_Dala_lig_C,Dala_Dala_lig_N	ko00473,ko00550,ko01100,ko01502,map00473,map00550,map01100,map01502
LL14B4_RS04480	LL14B4_04475		-	WP_003131418.1	AWN65467.1	-	EamA-like transporter family	EG	EamA	-
LL14B4_RS06005	LL14B4_05995	ilvd	ilvD	WP_014570601.1	AWN65753.1	4.2.1.9	Belongs to the IlvD Edd family	EG	ILVD_EDD	ko00290,ko00770,ko01100,ko01110,ko01130,ko01210,ko01230,map00290,map00770,map01100,map01110,map01130,map01210,map01230
LL14B4_RS06015	LL14B4_06005	ilvn	ilvN	WP_010905839.1	AWN65755.1	2.2.1.6	ACT domain	E	ACT,ACT_5,ALS_ss_C	ko00290,ko00650,ko00660,ko00770,ko01100,ko01110,ko01130,ko01210,ko01230,ko02010,map00290,map00650,map00660,map00770,map01100,map01110,map01130,map01210,map01230,map02010
LL14B4_RS06010	LL14B4_06000		ilvB	WP_109990887.1	AWN65754.1	2.2.1.6	Thiamine pyrophosphate enzyme, central domain	EH	TPP_enzyme_C,TPP_enzyme_M,TPP_enzyme_N	ko00290,ko00650,ko00660,ko00770,ko01100,ko01110,ko01130,ko01210,ko01230,ko02010,map00290,map00650,map00660,map00770,map01100,map01110,map01130,map01210,map01230,map02010
LL14B4_RS05990	LL14B4_05980	leuc	leuC	WP_017864490.1	AWN65750.1	4.2.1.33,4.2.1.35	Catalyzes the isomerization between 2-isopropylmalate and 3-isopropylmalate, via the formation of 2-isopropylmaleate	E	Aconitase	ko00290,ko00660,ko00966,ko01100,ko01110,ko01210,ko01230,map00290,map00660,map00966,map01100,map01110,map01210,map01230
LL14B4_RS05975	LL14B4_05965		leuA	WP_109990885.1	AWN65747.1	2.3.3.13	Catalyzes the condensation of the acetyl group of acetyl-CoA with 3-methyl-2-oxobutanoate (2-oxoisovalerate) to form 3-carboxy-3-hydroxy-4-methylpentanoate (2-isopropylmalate)	H	HMGL-like,LeuA_dimer	ko00290,ko00620,ko01100,ko01110,ko01210,ko01230,map00290,map00620,map01100,map01110,map01210,map01230
LL14B4_RS01275	LL14B4_01275		-	WP_109990608.1	AWN64892.1	-	-	-	-	-
LL14B4_RS12135	LL14B4_12125
LL14B4_RS07500	LL14B4_07490			WP_162551458.1	AWN66022.1
LL14B4_RS05010	LL14B4_05005		fruA	WP_003130940.1	AWN65564.1	2.7.1.202	PTS system, Lactose/Cellobiose specific IIB subunit	G	PTS_EIIA_2,PTS_EIIC,PTS_IIB	ko00051,ko01100,ko01120,ko02060,map00051,map01100,map01120,map02060
LL14B4_RS07845	LL14B4_07835		ypbC	WP_109991063.1	AWN66082.1	-	Na -driven multidrug efflux pump	V	MatE	-
LL14B4_RS03820	LL14B4_03815		mccB	WP_010905558.1	AWN65341.1	4.4.1.1,4.4.1.2,4.4.1.8	The enzymatic degradation of amino acids in cheese is believed to generate aroma compounds and therefore to be essential for flavor development. Cystathionine beta-lyase (CBL) can convert cystathionine to homocysteine but is also able to catalyze an alpha, gamma elimination. With methionine as a substrate, it produces volatile sulfur compounds which are important for flavor formation in Gouda che…	E	Cys_Met_Meta_PP	ko00260,ko00270,ko00450,ko00920,ko01100,ko01110,ko01130,ko01230,map00260,map00270,map00450,map00920,map01100,map01110,map01130,map01230
LL14B4_RS03825	LL14B4_03820	cysk	cysK	WP_033900350.1	AWN65342.1	2.5.1.47	cysteine synthase	E	PALP	ko00270,ko00920,ko01100,ko01110,ko01120,ko01130,ko01200,ko01230,map00270,map00920,map01100,map01110,map01120,map01130,map01200,map01230
LL14B4_RS06025	LL14B4_06015	ilva	ilvA	WP_033899597.1	AWN65757.1	4.3.1.19	Catalyzes the anaerobic formation of alpha-ketobutyrate and ammonia from threonine in a two-step reaction. The first step involved a dehydration of threonine and a production of enamine intermediates (aminocrotonate), which tautomerizes to its imine form (iminobutyrate). Both intermediates are unstable and short- lived. The second step is the nonenzymatic hydrolysis of the enamine imine intermedi…	E	PALP,Thr_dehydrat_C	ko00260,ko00290,ko01100,ko01110,ko01130,ko01200,ko01230,map00260,map00290,map01100,map01110,map01130,map01200,map01230
LL14B4_RS11880	LL14B4_11870		proS	WP_003130592.1	AWN66830.1	6.1.1.15	Catalyzes the attachment of proline to tRNA(Pro) in a two-step reaction proline is first activated by ATP to form Pro- AMP and then transferred to the acceptor end of tRNA(Pro). As ProRS can inadvertently accommodate and process non-cognate amino acids such as alanine and cysteine, to avoid such errors it has two additional distinct editing activities against alanine. One activity is designated a…	J	HGTP_anticodon,tRNA-synt_2b,tRNA_edit	ko00970,map00970
LL14B4_RS05515	LL14B4_05510		tag	WP_109990853.1	AWN65663.1	3.2.2.20	Methyladenine glycosylase	G	Adenine_glyco	ko03410,map03410
LL14B4_RS09465	LL14B4_09455	sufu	nifU	WP_004255197.1	AWN66384.1	-	NifU-like N terminal domain	C	NifU_N	-
LL14B4_RS09460	LL14B4_09450	sufb	sufB	WP_004255207.1	AWN66383.1	-	Uncharacterized protein family (UPF0051)	O	UPF0051	-
LL14B4_RS00435	LL14B4_00435		ctrA	WP_047206169.1	AWN64738.1	-	C-terminus of AA_permease	E	AA_permease_2	-
LL14B4_RS03735	LL14B4_03730	rnpm	ylxR	WP_003132489.1	AWN65324.1	-	Protein of unknown function (DUF448)	K	DUF448	-
LL14B4_RS06020	LL14B4_06010	ilvc	ilvC	WP_017864494.1	AWN65756.1	1.1.1.86	Involved in the biosynthesis of branched-chain amino acids (BCAA). Catalyzes an alkyl-migration followed by a ketol- acid reduction of (S)-2-acetolactate (S2AL) to yield (R)-2,3- dihydroxy-isovalerate. In the isomerase reaction, S2AL is rearranged via a Mg-dependent methyl migration to produce 3- hydroxy-3-methyl-2-ketobutyrate (HMKB). In the reductase reaction, this 2-ketoacid undergoes a metal-…	F	IlvC,IlvN	ko00290,ko00770,ko01100,ko01110,ko01130,ko01210,ko01230,map00290,map00770,map01100,map01110,map01130,map01210,map01230
LL14B4_RS09750	LL14B4_09740	oppd	oppD	WP_109991158.1	AWN66438.1	-	Oligopeptide/dipeptide transporter, C-terminal region	EP	ABC_tran,oligo_HPY	ko01501,ko02010,ko02024,map01501,map02010,map02024
LL14B4_RS09735	LL14B4_09725	oppc	oppC	WP_109991156.1	AWN66435.1	-	Binding-protein-dependent transport system inner membrane component	U	BPD_transp_1,OppC_N	ko02024,map02024
LL14B4_RS03320	LL14B4_03315		-	WP_109990711.1	AWN65248.1	-	MucBP domain	M	DUF285,Gram_pos_anchor,MucBP	-
LL14B4_RS03705	LL14B4_03700		-	WP_233610968.1	AWN65318.1	3.4.22.70	Sortase family	M	DUF3990,Sortase	-
LL14B4_RS03700	LL14B4_03695		-	WP_109990735.1	AWN65317.1	-	domain protein	M	GramPos_pilinBB,GramPos_pilinD1,Gram_pos_anchor	-
LL14B4_RS03745	LL14B4_03740	infb	infB	WP_012897452.1	AWN65326.1	-	One of the essential components for the initiation of protein synthesis. Protects formylmethionyl-tRNA from spontaneous hydrolysis and promotes its binding to the 30S ribosomal subunits. Also involved in the hydrolysis of GTP during the formation of the 70S ribosomal complex	J	GTP_EFTU,IF-2,IF2_N	-
LL14B4_RS13040	LL14B4_13030		-	WP_109991464.1	AWN67123.1	-	Relaxase/Mobilisation nuclease domain	U	Relaxase	-
LL14B4_RS09825	LL14B4_09815		-	WP_058206357.1	AWN66453.1	-	-	-	-	-
LL14B4_RS01330	LL14B4_01330			WP_109990616.1	AWN64902.1
LL14B4_RS01810	LL14B4_01810		LL14B4_RS01810	WP_012897196.1	AWN64988.1	-	N-terminal TM domain of oligopeptide transport permease C	P	BPD_transp_1,OppC_N	ko01501,ko02010,ko02024,map01501,map02010,map02024
LL14B4_RS01815	LL14B4_01815		LL14B4_RS01815	WP_109990646.1	AWN64989.1	-	Belongs to the ABC transporter superfamily	P	ABC_tran,oligo_HPY	ko01501,ko02010,ko02024,map01501,map02010,map02024
LL14B4_RS05145	LL14B4_05140	ribe	ribE	WP_103054691.1	AWN65590.1	2.5.1.9	Lumazine binding domain	H	Lum_binding	ko00740,ko01100,ko01110,map00740,map01100,map01110
LL14B4_RS05380	LL14B4_05375		nucA	WP_200136626.1	AWN65637.1	3.1.3.5	nucleotide catabolic process	F	5_nucleotid_C,LysM,Metallophos,SLH	ko00230,ko00240,ko00760,ko01100,ko01110,map00230,map00240,map00760,map01100,map01110
LL14B4_RS04980	LL14B4_04975	grpe	grpE	WP_033900047.1	AWN65558.1	-	Participates actively in the response to hyperosmotic and heat shock by preventing the aggregation of stress-denatured proteins, in association with DnaK and GrpE. It is the nucleotide exchange factor for DnaK and may function as a thermosensor. Unfolded proteins bind initially to DnaJ	O	GrpE	-
LL14B4_RS04985	LL14B4_04980	dnak	dnaK	WP_015426235.1	AWN65559.1	-	Heat shock 70 kDa protein	O	HSP70	ko03018,ko04212,ko05152,map03018,map04212,map05152
LL14B4_RS08735	LL14B4_08725		-	WP_003130347.1	AWN66241.1	-	Pfam:Cpl-7	M	CW_7	-
LL14B4_RS01375	LL14B4_01375			WP_109990623.1	AWN64911.1
LL14B4_RS04905	LL14B4_04900		tcyN	WP_004255031.1	AWN65547.1	3.6.3.21	ATPases associated with a variety of cellular activities	E	ABC_tran	ko02010,map02010
LL14B4_RS04895	LL14B4_04890		-	WP_023164024.1	AWN65545.1	-	Bacterial periplasmic substrate-binding proteins	ET	SBP_bac_3	-
LL14B4_RS01905	LL14B4_01905		ppiA	WP_003131617.1	AWN65006.1	5.2.1.8	PPIases accelerate the folding of proteins. It catalyzes the cis-trans isomerization of proline imidic peptide bonds in oligopeptides	O	Pro_isomerase	ko01503,ko04217,map01503,map04217
LL14B4_RS07025	LL14B4_07015		-	WP_033898984.1	AWN65936.1	-	alpha/beta hydrolase fold	I	Abhydrolase_3	-
LL14B4_RS09740	LL14B4_09730	oppb	oppB	WP_109991157.1	AWN66436.1	-	Binding-protein-dependent transport system inner membrane component	EP	BPD_transp_1	ko02024,map02024
LL14B4_RS09535	LL14B4_09525	pepo	pepO	WP_109991147.1	AWN66396.1	-	Peptidase family M13	O	Peptidase_M13,Peptidase_M13_N	-
LL14B4_RS05150	LL14B4_05145	riba	ribBA	WP_109990836.1	AWN65591.1	3.5.4.25,4.1.99.12	Catalyzes the conversion of D-ribulose 5-phosphate to formate and 3,4-dihydroxy-2-butanone 4-phosphate	H	DHBP_synthase,GTP_cyclohydro2	ko00740,ko00790,ko01100,ko01110,map00740,map00790,map01100,map01110
LL14B4_RS01370	LL14B4_01370			WP_012897131.1	AWN64910.1
LL14B4_RS10800	LL14B4_10790		pspC	WP_003131461.1	AWN66638.1	-	PspC domain	KT	PspC	-
LL14B4_RS03485	LL14B4_03480		yhcA	WP_058206616.1	AWN65277.1	-	MacB-like periplasmic core domain	V	ABC_tran,FtsX,MacB_PCD	-
LL14B4_RS01805	LL14B4_01805		LL14B4_RS01805	WP_058204071.1	AWN64987.1	-	Binding-protein-dependent transport system inner membrane component	P	BPD_transp_1	ko01501,ko02010,ko02024,map01501,map02010,map02024
LL14B4_RS01820	LL14B4_01820		LL14B4_RS01820	WP_003131636.1	AWN64990.1	-	Belongs to the ABC transporter superfamily	P	ABC_tran,oligo_HPY	ko01501,ko02010,ko02024,map01501,map02010,map02024
LL14B4_RS05820	LL14B4_05815	alss	alsS	WP_109990875.1	AWN65718.1	2.2.1.6	Thiamine pyrophosphate enzyme, N-terminal TPP binding domain	EH	TPP_enzyme_C,TPP_enzyme_M,TPP_enzyme_N	ko00290,ko00650,ko00660,ko00770,ko01100,ko01110,ko01130,ko01210,ko01230,map00290,map00650,map00660,map00770,map01100,map01110,map01130,map01210,map01230
LL14B4_RS11045	LL14B4_11035		-	WP_033900831.1	AWN66674.1	-	Domain of unknown function (DU1801)	S	DUF1801	-
LL14B4_RS11130	LL14B4_11120	yfmf	albE	WP_187398478.1	AWN67083.1	-	Peptidase M16 inactive domain	S	Peptidase_M16_C	-
LL14B4_RS04335	LL14B4_04330		vex2	WP_012897517.1	AWN65439.1	-	AAA domain, putative AbiEii toxin, Type IV TA system	V	ABC_tran	-
LL14B4_RS00515	LL14B4_00515	argh	argH	WP_003131811.1	AWN64751.1	4.3.2.1	arginine biosynthetic process via ornithine	E	ASL_C2,Lyase_1	ko00220,ko00250,ko01100,ko01110,ko01130,ko01230,map00220,map00250,map01100,map01110,map01130,map01230
LL14B4_RS09505	LL14B4_09495		WQ51_01820	WP_033899921.1	AWN66391.1	-	Binding-protein-dependent transport system inner membrane component	P	BPD_transp_1	-
LL14B4_RS00015	LL14B4_00015	rexb	rexB	WP_109990568.1	AWN64666.1	3.6.4.12	The heterodimer acts as both an ATP-dependent DNA helicase and an ATP-dependent, dual-direction single-stranded exonuclease. Recognizes the	L	Exonuc_V_gamma,PDDEXK_1,UvrD_C	-
LL14B4_RS01855	LL14B4_01855		cycA	WP_003131627.1	AWN64997.1	-	Belongs to the amino acid-polyamine-organocation (APC) superfamily. Amino acid transporter (AAT) (TC 2.A.3.1) family	E	AA_permease	-
LL14B4_RS05955	LL14B4_05945	hisf	hisF	WP_109990884.1	AWN65743.1	-	IGPS catalyzes the conversion of PRFAR and glutamine to IGP, AICAR and glutamate. The HisF subunit catalyzes the cyclization activity that produces IGP and AICAR from PRFAR using the ammonia provided by the HisH subunit	E	His_biosynth	ko00340,ko01100,ko01110,ko01230,map00340,map01100,map01110,map01230
LL14B4_RS05960	LL14B4_05950	hisie	hisI	WP_017864485.1	AWN65744.1	3.5.4.19,3.6.1.31	Phosphoribosyl-AMP cyclohydrolase	F	PRA-CH,PRA-PH	ko00340,ko01100,ko01110,ko01230,map00340,map01100,map01110,map01230
LL14B4_RS09695	LL14B4_09685		aspB	WP_033899874.1	AWN66427.1	2.6.1.1,2.6.1.14	Alanine-glyoxylate amino-transferase	E	Aminotran_1_2	ko00220,ko00250,ko00270,ko00330,ko00350,ko00360,ko00400,ko00401,ko00950,ko00960,ko01100,ko01110,ko01130,ko01210,ko01230,map00220,map00250,map00270,map00330,map00350,map00360,map00400,map00401,map00950,map00960,map01100,map01110,map01130,map01210,map01230
LL14B4_RS12245	LL14B4_12235		ptpA	WP_058219793.1	AWN66887.1	3.1.3.48	Low molecular weight phosphatase family	T	LMWPc	-
LL14B4_RS11875	LL14B4_11865		-	WP_033900703.1	AWN66829.1	-	Pyridine nucleotide-disulphide oxidoreductase	C	Pyr_redox_2,Pyr_redox_dim	-
LL14B4_RS12860	LL14B4_12850		glcU	WP_003132622.1	AWN66994.1	-	Sugar transport protein	G	Sugar_transport	-
LL14B4_RS04430	LL14B4_04425		-	WP_109990770.1	AWN65457.1	5.2.1.8	haloacid dehalogenase-like hydrolase	S	Hydrolase_3	-
LL14B4_RS08455	LL14B4_08445		-	WP_012898217.1	AWN66190.1	-	Domain of unknown function (DUF1858)	S	DUF1858	-
LL14B4_RS00230	LL14B4_00230		pdhC	WP_012896925.1	AWN64698.1	2.3.1.12	2-oxoacid dehydrogenases acyltransferase (catalytic domain)	C	2-oxoacid_dh,Biotin_lipoyl,E3_binding	ko00010,ko00020,ko00620,ko01100,ko01110,ko01120,ko01130,ko01200,map00010,map00020,map00620,map01100,map01110,map01120,map01130,map01200
LL14B4_RS00225	LL14B4_00225	lpda	pdhD	WP_010905074.1	AWN64697.1	1.8.1.4	FAD binding domain	C	Pyr_redox_2,Pyr_redox_dim	ko00010,ko00020,ko00260,ko00280,ko00620,ko00630,ko00640,ko01100,ko01110,ko01120,ko01130,ko01200,map00010,map00020,map00260,map00280,map00620,map00630,map00640,map01100,map01110,map01120,map01130,map01200
LL14B4_RS02270	LL14B4_02270		ywlG	WP_010905395.1	AWN65074.1	-	Protein of unknown function (DUF436)	S	DUF436	-
LL14B4_RS02265	LL14B4_02265		hmpT	WP_003131521.1	AWN65073.1	-	ECF-type riboflavin transporter, S component	S	ECF-ribofla_trS	-
LL14B4_RS00285	LL14B4_00285		-	WP_012896932.1	AWN64709.1	3.1.3.102,3.1.3.104	Sucrose-6F-phosphate phosphohydrolase	S	Hydrolase_3	ko00740,ko01100,ko01110,map00740,map01100,map01110
LL14B4_RS00290	LL14B4_00290		ykpA	WP_033900563.1	AWN64710.1	-	ABC transporter	S	ABC_tran,ABC_tran_Xtn	-
LL14B4_RS01690	LL14B4_01690		metI	WP_003131669.1	AWN64964.1	-	Binding-protein-dependent transport system inner membrane component	P	BPD_transp_1	ko02010,map02010
LL14B4_RS01675	LL14B4_01675		metQ	WP_010905281.1	AWN64961.1	-	EVIDENCE BY HOMOLOGY BIO03.01 Membranes, lipoproteins, and porins. ATTACHED TO THE OUTER MEMBRANE BY A LIPID ANCHOR. BELONGS TO THE NLPA FAMILY OF LIPOproteinS	P	Lipoprotein_9	ko02010,map02010
LL14B4_RS00510	LL14B4_00510		argG	WP_026138845.1	AWN64750.1	6.3.4.5	Belongs to the argininosuccinate synthase family. Type 1 subfamily	F	Arginosuc_synth	ko00220,ko00250,ko01100,ko01110,ko01130,ko01230,ko05418,map00220,map00250,map01100,map01110,map01130,map01230,map05418
LL14B4_RS01435	LL14B4_01435			WP_003131803.1	AWN64923.1
LL14B4_RS08235	LL14B4_08225	hemh	hemH	WP_003130709.1	AWN66154.1	4.99.1.1,4.99.1.9	Catalyzes the ferrous insertion into protoporphyrin IX	H	Ferrochelatase	ko00860,ko01100,ko01110,map00860,map01100,map01110
LL14B4_RS08230	LL14B4_08220		-	WP_162551461.1	AWN67058.1	3.1.1.5	Steryl acetyl hydrolase	I	Hydrolase_4	ko00564,map00564
LL14B4_RS12040	LL14B4_12030	coad	coaD	WP_010906348.1	AWN66857.1	2.7.7.3	Reversibly transfers an adenylyl group from ATP to 4'- phosphopantetheine, yielding dephospho-CoA (dPCoA) and pyrophosphate	F	CTP_transf_like	ko00770,ko01100,map00770,map01100
LL14B4_RS13030	LL14B4_13020			WP_109991463.1	AWN67121.1
LL14B4_RS07190	LL14B4_07180		telA1	WP_003131084.1	AWN65968.1	-	Toxic anion resistance protein (TelA)	P	TelA	-
LL14B4_RS01800	LL14B4_01800		LL14B4_RS01800	WP_058204070.1	AWN64986.1	-	EVIDENCE BY HOMOLOGY BIO13.02 TRANSPORT AND BINDING proteinS Amino acids, peptides and amines	E	SBP_bac_5	ko01501,ko02010,ko02024,map01501,map02010,map02024
LL14B4_RS04940	LL14B4_04935		-	WP_109991414.1	AWN67037.1	-	UbiA prenyltransferase family	H	UbiA	-
LL14B4_RS12410	LL14B4_12400		hgdC	WP_180350384.1	AWN66919.1	-	CoA enzyme activase uncharacterised domain (DUF2229)	I	BcrAD_BadFG,DUF2229,HGD-D	-
LL14B4_RS03615	LL14B4_03610		-	WP_109990731.1	AWN65301.1	-	Phospholipase, patatin family	K	Patatin	-
LL14B4_RS04900	LL14B4_04895		yxeN	WP_004255026.1	AWN65546.1	-	Binding-protein-dependent transport system inner membrane component	P	BPD_transp_1	ko02010,map02010
LL14B4_RS05705	LL14B4_05700	thrb	thrB	WP_109990866.1	AWN65699.1	2.7.1.39	Catalyzes the ATP-dependent phosphorylation of L- homoserine to L-homoserine phosphate	F	GHMP_kinases_C,GHMP_kinases_N	ko00260,ko01100,ko01110,ko01120,ko01230,map00260,map01100,map01110,map01120,map01230
LL14B4_RS05700	LL14B4_05695		hom	WP_003132116.1	AWN65698.1	1.1.1.3	Homoserine dehydrogenase	E	ACT,Homoserine_dh,NAD_binding_3	ko00260,ko00270,ko00300,ko01100,ko01110,ko01120,ko01130,ko01230,map00260,map00270,map00300,map01100,map01110,map01120,map01130,map01230
LL14B4_RS12235	LL14B4_12225	glna	glnA	WP_003131984.1	AWN66886.1	6.3.1.2	Glutamine synthetase, catalytic domain	E	Gln-synt_C,Gln-synt_N	ko00220,ko00250,ko00630,ko00910,ko01100,ko01120,ko01230,ko02020,ko04217,ko04724,ko04727,map00220,map00250,map00630,map00910,map01100,map01120,map01230,map02020,map04217,map04724,map04727
LL14B4_RS12405	LL14B4_12395		-	WP_003132029.1	AWN66918.1	-	-	-	-	-
LL14B4_RS07885	LL14B4_07875		-	WP_109991067.1	AWN66089.1	3.2.1.52	Glycosyl hydrolase family 20, catalytic domain	G	Glyco_hydro_20	ko00511,ko00513,ko00520,ko00531,ko00603,ko00604,ko01100,ko04142,map00511,map00513,map00520,map00531,map00603,map00604,map01100,map04142
LL14B4_RS03085	LL14B4_03085		pacL	WP_033899635.1	AWN65208.1	3.6.3.8	Cation transporter/ATPase, N-terminus	P	Cation_ATPase,Cation_ATPase_C,Cation_ATPase_N,E1-E2_ATPase,Hydrolase,Hydrolase_3	-
LL14B4_RS03505	LL14B4_03500		metE	WP_003129660.1	AWN65281.1	2.1.1.14	Methionine synthase	E	Meth_synt_2	ko00270,ko00450,ko01100,ko01110,ko01230,map00270,map00450,map01100,map01110,map01230
LL14B4_RS10925	LL14B4_10915		metA	WP_012898460.1	AWN66651.1	2.3.1.46	Transfers an acetyl group from acetyl-CoA to L- homoserine, forming acetyl-L-homoserine	E	HTS	ko00270,ko00920,ko01100,ko01110,ko01230,map00270,map00920,map01100,map01110,map01230
LL14B4_RS05930	LL14B4_05920	hisd	hisD	WP_033899578.1	AWN65738.1	1.1.1.23,1.1.1.308	Catalyzes the sequential NAD-dependent oxidations of L- histidinol to L-histidinaldehyde and then to L-histidine	E	Histidinol_dh	ko00340,ko01100,ko01110,ko01230,map00340,map01100,map01110,map01230
LL14B4_RS05965	LL14B4_05955		hisK	WP_033899588.1	AWN65745.1	3.1.3.15	PHP domain	F	PHP	ko00340,ko01100,ko01110,ko01230,map00340,map01100,map01110,map01230
LL14B4_RS02160	LL14B4_02160	liga	ligA	WP_109990658.1	AWN65054.1	6.5.1.2	DNA ligase that catalyzes the formation of phosphodiester linkages between 5'-phosphoryl and 3'-hydroxyl groups in double-stranded DNA using NAD as a coenzyme and as the energy source for the reaction. It is essential for DNA replication and repair of damaged DNA	L	BRCT,DNA_ligase_OB,DNA_ligase_ZBD,DNA_ligase_aden,HHH_2,HHH_5	ko03030,ko03410,ko03420,ko03430,map03030,map03410,map03420,map03430
LL14B4_RS07140	LL14B4_07130		FbpA	WP_033901086.1	AWN65958.1	-	Fibronectin-binding protein A N-terminus (FbpA)	K	DUF814,FbpA	-
LL14B4_RS03100	LL14B4_03100			WP_109990686.1	AWN65211.1
LL14B4_RS03195	LL14B4_03195		-	WP_058204273.1	AWN65226.1	2.3.1.82	Acetyltransferase (GNAT) domain	K	Acetyltransf_1,Acetyltransf_10	-
LL14B4_RS08685	LL14B4_08675	gpsb	gpsB	WP_003129453.1	AWN66232.1	-	Divisome component that associates with the complex late in its assembly, after the Z-ring is formed, and is dependent on DivIC and PBP2B for its recruitment to the divisome. Together with EzrA, is a key component of the system that regulates PBP1 localization during cell cycle progression. Its main role could be the removal of PBP1 from the cell pole after pole maturation is completed. Also cont…	D	DivIVA	-
LL14B4_RS05665	LL14B4_05660	yiha	engB	WP_010905788.1	AWN65691.1	-	Necessary for normal cell division and for the maintenance of normal septation	D	MMR_HSR1	-
LL14B4_RS12125	LL14B4_12115	recx	recX	WP_109991344.1	AWN66869.1	-	Modulates RecA activity	S	RecX	-
LL14B4_RS07565	LL14B4_07555		-	WP_109991050.1	AWN66033.1	-	-	-	-	-
LL14B4_RS08250	LL14B4_08240		mvaA	WP_017864761.1	AWN66157.1	1.1.1.88,2.3.1.9	Hydroxymethylglutaryl-coenzyme A reductase	C	HMG-CoA_red	ko00071,ko00072,ko00280,ko00310,ko00362,ko00380,ko00620,ko00630,ko00640,ko00650,ko00720,ko00900,ko01100,ko01110,ko01120,ko01130,ko01200,ko01212,ko02020,map00071,map00072,map00280,map00310,map00362,map00380,map00620,map00630,map00640,map00650,map00720,map00900,map01100,map01110,map01120,map01130,map01200,map01212,map02020
LL14B4_RS02445	LL14B4_02445	mura	murA	WP_033900539.1	AWN65107.1	2.5.1.7	Cell wall formation. Adds enolpyruvyl to UDP-N- acetylglucosamine	M	EPSP_synthase	ko00520,ko00550,ko01100,map00520,map00550,map01100
LL14B4_RS09560	LL14B4_09550	adhp	adhP	WP_033899903.1	AWN66401.1	1.1.1.1	alcohol dehydrogenase	C	ADH_N,ADH_zinc_N	ko00010,ko00071,ko00350,ko00625,ko00626,ko00830,ko00980,ko00982,ko01100,ko01110,ko01120,ko01130,ko01220,map00010,map00071,map00350,map00625,map00626,map00830,map00980,map00982,map01100,map01110,map01120,map01130,map01220
LL14B4_RS08825	LL14B4_08815		maa	WP_162551464.1	AWN67067.1	2.3.1.79	Maltose acetyltransferase	S	Hexapep,Hexapep_2,Mac	-
LL14B4_RS08810	LL14B4_08800		mapA	WP_109991104.1	AWN66254.1	2.4.1.8	Glycosyl hydrolase family 65, C-terminal domain	G	Glyco_hydro_65C,Glyco_hydro_65N,Glyco_hydro_65m	ko00500,ko01100,map00500,map01100
LL14B4_RS01575	LL14B4_01575	phnc	phnC	WP_033900408.1	AWN64944.1	3.6.3.28	Part of the ABC transporter complex PhnCDE involved in phosphonates import. Responsible for energy coupling to the transport system	P	ABC_tran	ko02010,map02010
LL14B4_RS08030	LL14B4_08020	purm	purM	WP_171052490.1	AWN66117.1	6.3.3.1	phosphoribosylformylglycinamidine cyclo-ligase activity	F	AIRS,AIRS_C	ko00230,ko01100,ko01110,ko01130,map00230,map01100,map01110,map01130
LL14B4_RS01695	LL14B4_01695		-	WP_012897180.1	AWN64965.1	-	UPF0397 protein	S	ECF-ribofla_trS	-
LL14B4_RS03055	LL14B4_03055	acna	acnA	WP_017864222.1	AWN65203.1	4.2.1.3	Catalyzes the isomerization of citrate to isocitrate via cis-aconitate	C	Aconitase,Aconitase_C	ko00020,ko00630,ko00720,ko01100,ko01110,ko01120,ko01130,ko01200,ko01210,ko01230,map00020,map00630,map00720,map01100,map01110,map01120,map01130,map01200,map01210,map01230
LL14B4_RS03060	LL14B4_03060	icd	icd	WP_010905501.1	AWN65204.1	1.1.1.42	Isocitrate/isopropylmalate dehydrogenase	C	Iso_dh	ko00020,ko00480,ko00720,ko01100,ko01110,ko01120,ko01130,ko01200,ko01210,ko01230,ko04146,map00020,map00480,map00720,map01100,map01110,map01120,map01130,map01200,map01210,map01230,map04146
LL14B4_RS01035	LL14B4_01035		-	WP_010905224.1	AWN64848.1	-	GyrI-like small molecule binding domain	S	GyrI-like	ko02010,map02010
LL14B4_RS07770	LL14B4_07760		trpG	WP_012898079.1	AWN66068.1	4.1.3.27	Peptidase C26	F	GATase	ko00400,ko00405,ko01100,ko01110,ko01130,ko01230,ko02024,ko02025,map00400,map00405,map01100,map01110,map01130,map01230,map02024,map02025
LL14B4_RS02055	LL14B4_02055		holB	WP_003131573.1	AWN65034.1	2.7.7.7	DNA polymerase III, delta subunit	L	DNA_pol3_delta2,DNApol3-delta_C	ko00230,ko00240,ko01100,ko03030,ko03430,ko03440,map00230,map00240,map01100,map03030,map03430,map03440
LL14B4_RS12820	LL14B4_12810			WP_109991399.1	AWN66986.1
LL14B4_RS01830	LL14B4_01830		cshA	WP_033900449.1	AWN64992.1	3.6.4.13	DEAD-box RNA helicase possibly involved in RNA degradation. Unwinds dsRNA in both 5'- and 3'-directions, has RNA- dependent ATPase activity	F	DEAD,Helicase_C	ko03018,map03018
LL14B4_RS08675	LL14B4_08665		ypsC	WP_033900216.1	AWN66231.1	-	THUMP	L	THUMP,UPF0020	-
LL14B4_RS03345	LL14B4_03340		-	WP_109990713.1	AWN65250.1	-	Antirestriction protein (ArdA)	S	ArdA	-
LL14B4_RS08255	LL14B4_08245		atoB	WP_109991428.1	AWN67059.1	1.1.1.88,2.3.1.9	Belongs to the thiolase family	I	HMG-CoA_red,Thiolase_C,Thiolase_N	ko00071,ko00072,ko00280,ko00310,ko00362,ko00380,ko00620,ko00630,ko00640,ko00650,ko00720,ko00900,ko01100,ko01110,ko01120,ko01130,ko01200,ko01212,ko02020,map00071,map00072,map00280,map00310,map00362,map00380,map00620,map00630,map00640,map00650,map00720,map00900,map01100,map01110,map01120,map01130,map01200,map01212,map02020
LL14B4_RS09940	LL14B4_09930	pepc	pepC	WP_021722575.1	AWN66474.1	3.4.22.40	Peptidase C1-like family	E	Peptidase_C1_2	-
LL14B4_RS12115	LL14B4_12105				AWN67092.1
LL14B4_RS09815	LL14B4_09805		-	WP_012898420.1	AWN66451.1	-	SseB protein N-terminal domain	S	SseB	-
LL14B4_RS09195	LL14B4_09185		XK27_05695	WP_012898329.1	AWN66330.1	-	AAA domain, putative AbiEii toxin, Type IV TA system	V	ABC_tran	ko02010,ko02020,map02010,map02020
LL14B4_RS10940	LL14B4_10930		lacX	WP_033900845.1	AWN66654.1	5.1.3.3	Aldose 1-epimerase	G	Aldose_epim	ko00010,ko00052,ko01100,ko01110,ko01120,ko01130,map00010,map00052,map01100,map01110,map01120,map01130
LL14B4_RS01340	LL14B4_01340			WP_109990618.1	AWN64904.1
LL14B4_RS01730	LL14B4_01730		fhuD	WP_109990641.1	AWN64972.1	-	Periplasmic binding protein	P	Peripla_BP_2	ko02010,map02010
LL14B4_RS03605	LL14B4_03600		floL	WP_010905537.1	AWN65299.1	-	prohibitin homologues	S	Band_7,Flot	ko04910,map04910
LL14B4_RS01925	LL14B4_01925	lyss	lysS	WP_010905307.1	AWN65010.1	6.1.1.6	lysyl-tRNA aminoacylation	J	tRNA-synt_2,tRNA_anti-codon	ko00970,map00970
LL14B4_RS01365	LL14B4_01365			WP_109990622.1	AWN64909.1
LL14B4_RS04235	LL14B4_04230		copB	WP_109990761.1	AWN65419.1	3.6.3.4	haloacid dehalogenase-like hydrolase	P	E1-E2_ATPase,Hydrolase	-
LL14B4_RS02960	LL14B4_02960	rpoe	rpoE	WP_012897344.1	AWN65186.1	-	Participates in both the initiation and recycling phases of transcription. In the presence of the delta subunit, RNAP displays an increased specificity of transcription, a decreased affinity for nucleic acids, and an increased efficiency of RNA synthesis because of enhanced recycling	K	HARE-HTH	ko00230,ko00240,ko01100,ko03020,map00230,map00240,map01100,map03020
LL14B4_RS07030	LL14B4_07020		-	WP_012897925.1	AWN65937.1	-	-	-	-	-
LL14B4_RS01390	LL14B4_01390		p40	WP_109990626.1	AWN64914.1	-	surface antigen	S	CHAP	-
LL14B4_RS01360	LL14B4_01360			WP_058211562.1	AWN64908.1
LL14B4_RS05490	LL14B4_05485		mprF	WP_058223047.1	AWN65658.1	2.3.2.3	Uncharacterised conserved protein (DUF2156)	J	DUF2156,LPG_synthase_TM	ko01503,ko02020,ko05150,map01503,map02020,map05150
LL14B4_RS03520	LL14B4_03515	tada	tadA	WP_003129664.1	AWN65284.1	3.5.4.33	Catalyzes the deamination of adenosine to inosine at the wobble position 34 of tRNA(Arg2)	F	MafB19-deam	-
LL14B4_RS05060	LL14B4_05055		ygaC	WP_003130958.1	AWN65573.1	-	Protein of unknown function (DUF402)	J	DUF402	-
LL14B4_RS01325	LL14B4_01325		-	WP_338067082.1	AWN64901.1	-	Replication initiation factor	K	Rep_trans	-
LL14B4_RS04065	LL14B4_04060	mnma	mnmA	WP_003132592.1	AWN67026.1	2.8.1.13	Catalyzes the 2-thiolation of uridine at the wobble position (U34) of tRNA, leading to the formation of s(2)U34	J	tRNA_Me_trans	ko04122,map04122
LL14B4_RS09540	LL14B4_09530		MGMT	WP_109991148.1	AWN66397.1	-	6-O-methylguanine DNA methyltransferase, DNA binding domain	L	DNA_binding_1	-
LL14B4_RS04395	LL14B4_04390		yitW	WP_003131392.1	AWN65451.1	-	Iron-sulfur cluster assembly protein	S	FeS_assembly_P	-
LL14B4_RS09775	LL14B4_09765		-	WP_012898414.1	AWN66443.1	3.1.3.5	HAD-hyrolase-like	S	HAD_2	ko00230,ko00240,ko00760,ko01100,ko01110,map00230,map00240,map00760,map01100,map01110
LL14B4_RS12065	LL14B4_12055		-	WP_109991340.1	AWN66860.1	-	Putative zinc- or iron-chelating domain	S	CxxCxxCC	-
LL14B4_RS11215	LL14B4_11205		yrrO	WP_021721751.1	AWN66703.1	-	Peptidase family U32 C-terminal domain	O	Peptidase_U32,Peptidase_U32_C	ko05120,map05120
LL14B4_RS03915	LL14B4_03910		argD	WP_109990745.1	AWN65359.1	2.6.1.11,2.6.1.17	Aminotransferase class-III	E	Aminotran_3	ko00220,ko00300,ko01100,ko01110,ko01120,ko01130,ko01210,ko01230,map00220,map00300,map01100,map01110,map01120,map01130,map01210,map01230
LL14B4_RS03920	LL14B4_03915	argb	argB	WP_011835542.1	AWN65360.1	2.7.2.8	Belongs to the acetylglutamate kinase family. ArgB subfamily	F	AA_kinase	ko00220,ko01100,ko01110,ko01130,ko01210,ko01230,map00220,map01100,map01110,map01130,map01210,map01230
LL14B4_RS06720	LL14B4_06710			WP_003130209.1	AWN65880.1
LL14B4_RS06725	LL14B4_06715		-	WP_003130207.1	AWN65881.1	-	Peptidase S24-like	K	HTH_19,HTH_3,Peptidase_S24	-
LL14B4_RS07590	LL14B4_07580	ssra
LL14B4_RS02610	LL14B4_02610		dapE_3	WP_109990670.1	AWN65120.1	3.5.1.16,3.5.1.18	Peptidase dimerisation domain	E	M20_dimer,Peptidase_M20,Peptidase_M28	ko00220,ko00300,ko01100,ko01110,ko01120,ko01130,ko01210,ko01230,map00220,map00300,map01100,map01110,map01120,map01130,map01210,map01230
LL14B4_RS00150	LL14B4_00150		mtlA	WP_058202945.1	AWN64684.1	2.7.1.197	PTS system, Lactose/Cellobiose specific IIB subunit	G	PTS_EIIC,PTS_IIB	ko00051,ko02060,map00051,map02060
LL14B4_RS00800	LL14B4_00800	msrb	msrB	WP_012897028.1	AWN64805.1	1.8.4.12	protein repair	O	SelR	-
LL14B4_RS05660	LL14B4_05655	clpx	clpX	WP_033899503.1	AWN65690.1	-	ATP-dependent specificity component of the Clp protease. It directs the protease to specific substrates. Can perform chaperone functions in the absence of ClpP	O	AAA_2,ClpB_D2-small,zf-C4_ClpX	ko04112,map04112
LL14B4_RS06670	LL14B4_06660	dltb	dltB	WP_010905856.1	AWN65870.1	-	MBOAT, membrane-bound O-acyltransferase family	M	MBOAT	ko01503,ko02020,ko05150,map01503,map02020,map05150
LL14B4_RS11330	LL14B4_11320		ackA	WP_058217400.1	AWN66726.1	2.7.2.1	Catalyzes the formation of acetyl phosphate from acetate and ATP. Can also catalyze the reverse reaction	F	Acetate_kinase	ko00430,ko00620,ko00640,ko00680,ko00720,ko01100,ko01120,ko01200,map00430,map00620,map00640,map00680,map00720,map01100,map01120,map01200
LL14B4_RS11780	LL14B4_11770		oatA	WP_039116455.1	AWN66812.1	-	Acyltransferase family	I	Acyl_transf_3	-
LL14B4_RS08240	LL14B4_08230		ylqC	WP_003130710.1	AWN66155.1	-	KH domain	S	KH_4	-
LL14B4_RS09500	LL14B4_09490		glnQ	WP_004255171.1	AWN66390.1	3.6.3.21	ATPases associated with a variety of cellular activities	E	ABC_tran	-
LL14B4_RS08405	LL14B4_08395		carA	WP_015426754.1	AWN66180.1	6.3.5.5	carbamoyl-phosphate synthase (glutamine-hydrolyzing) activity	F	CPSase_sm_chain,GATase	ko00240,ko00250,ko01100,map00240,map00250,map01100
LL14B4_RS07310	LL14B4_07300	carb	carB	WP_033901100.1	AWN65990.1	6.3.5.5	carbamoyl-phosphate synthase (glutamine-hydrolyzing) activity	F	CPSase_L_D2,CPSase_L_D3,MGS	ko00240,ko00250,ko01100,map00240,map00250,map01100
LL14B4_RS01725	LL14B4_01725		fecD	WP_003131660.1	AWN64971.1	-	Belongs to the binding-protein-dependent transport system permease family. FecCD subfamily	P	FecCD	ko02010,map02010
LL14B4_RS07850	LL14B4_07840	guaa	guaA	WP_017864699.1	AWN66083.1	6.3.5.2	Catalyzes the synthesis of GMP from XMP	F	GATase,GMP_synt_C,NAD_synthase	ko00230,ko00983,ko01100,map00230,map00983,map01100
LL14B4_RS11585	LL14B4_11575		copZ	WP_010906294.1	AWN66775.1	-	copper chaperone	P	HMA	-
LL14B4_RS04605	LL14B4_04600		deoB	WP_004255006.1	AWN65490.1	5.4.2.7	Phosphotransfer between the C1 and C5 carbon atoms of pentose	F	Metalloenzyme	ko00030,ko00230,map00030,map00230
LL14B4_RS03165	LL14B4_03165		-	WP_033898703.1	AWN65222.1	-	Oxidoreductase	S	GFO_IDH_MocA,GFO_IDH_MocA_C	-
LL14B4_RS01860	LL14B4_01860		cycA	WP_012897204.1	AWN64998.1	-	Belongs to the amino acid-polyamine-organocation (APC) superfamily. Amino acid transporter (AAT) (TC 2.A.3.1) family	E	AA_permease	-
LL14B4_RS00140	LL14B4_00140	rrf
LL14B4_RS06945	LL14B4_06935		-	WP_109990993.1	AWN65921.1	3.2.1.156	glycoside hydrolase, family 8	G	Glyco_hydro_8	-
LL14B4_RS01795	LL14B4_01795		oppA	WP_033900438.1	AWN64985.1	-	EVIDENCE BY HOMOLOGY BIO13.02 TRANSPORT AND BINDING proteinS Amino acids, peptides and amines	E	SBP_bac_5	ko01501,ko02010,ko02024,map01501,map02010,map02024
LL14B4_RS01965	LL14B4_01965		azoR	WP_015425833.1	AWN65017.1	-	Catalyzes the reductive cleavage of azo bond in aromatic azo compounds to the corresponding amines. Requires NADH, but not NADPH, as an electron donor for its activity	C	Flavodoxin_2	-
LL14B4_RS00420	LL14B4_00420	dtd	dtd	WP_109990577.1	AWN64735.1	-	rejects L-amino acids rather than detecting D-amino acids in the active site. By recycling D-aminoacyl-tRNA to D-amino acids and free tRNA molecules, this enzyme counteracts the toxicity associated with the formation of D-aminoacyl-tRNA entities in vivo and helps enforce protein L-homochirality	J	Tyr_Deacylase	-
LL14B4_RS04240	LL14B4_04235		-	WP_109990762.1	AWN65420.1	-	nuclear chromosome segregation	D	Flg_new,Rib	-
LL14B4_RS03910	LL14B4_03905	argj	argJ	WP_109990744.1	AWN65358.1	2.3.1.1,2.3.1.35	Catalyzes two activities which are involved in the cyclic version of arginine biosynthesis the synthesis of N- acetylglutamate from glutamate and acetyl-CoA as the acetyl donor, and of ornithine by transacetylation between N(2)-acetylornithine and glutamate	E	ArgJ	ko00220,ko01100,ko01110,ko01130,ko01210,ko01230,map00220,map01100,map01110,map01130,map01210,map01230
LL14B4_RS09630	LL14B4_09620		-	WP_023189068.1	AWN66414.1	-	-	-	-	-
LL14B4_RS02375	LL14B4_02375		-	WP_029344892.1	AWN65095.1	-	phosphorelay signal transduction system	KT	LytTR	-
LL14B4_RS12230	LL14B4_12220		-	WP_003131983.1	AWN66885.1	-	-	-	-	-
LL14B4_RS05495	LL14B4_05490			WP_033899454.1	AWN65659.1
LL14B4_RS01835	LL14B4_01835	era	era	WP_003131632.1	AWN64993.1	-	An essential GTPase that binds both GDP and GTP, with rapid nucleotide exchange. Plays a role in 16S rRNA processing and 30S ribosomal subunit biogenesis and possibly also in cell cycle regulation and energy metabolism	S	KH_2,MMR_HSR1	-
LL14B4_RS08925	LL14B4_08915	arcc	arcC	WP_017864870.1	AWN66276.1	2.7.2.2	EVIDENCE BY HOMOLOGY BIO06.02 ENERGY METABOLISM. Amino acids and amines. THIRD STEP IN ARGININE DEGRADATION VIA ARGININE DEIMINASE. There are three such genes arcC1, arcC2 and arcC3	E	AA_kinase	ko00220,ko00230,ko00910,ko01100,ko01120,ko01200,map00220,map00230,map00910,map01100,map01120,map01200
LL14B4_RS08930	LL14B4_08920	agua	aguA	WP_023164426.1	AWN66277.1	3.5.3.12	Porphyromonas-type peptidyl-arginine deiminase	E	PAD_porph	ko00330,ko01100,map00330,map01100
LL14B4_RS04375	LL14B4_04370		-	WP_003131384.1	AWN65447.1	-	Universal stress protein	T	Usp	-
LL14B4_RS12195	LL14B4_12185		uppP	WP_012898664.1	AWN66879.1	3.6.1.27	Catalyzes the dephosphorylation of undecaprenyl diphosphate (UPP). Confers resistance to bacitracin	V	BacA	ko00550,map00550
LL14B4_RS05770	LL14B4_05765
LL14B4_RS00495	LL14B4_00495		sugE	WP_021723289.1	AWN64748.1	-	Small Multidrug Resistance protein	U	Multi_Drug_Res	-
LL14B4_RS01705	LL14B4_01705		cbiQ	WP_021722383.1	AWN64967.1	-	cobalt transport	P	CbiQ	ko02010,map02010
LL14B4_RS09730	LL14B4_09720		oppA1	WP_109991155.1	AWN66434.1	-	ABC transporter, substratebinding protein	E	SBP_bac_5	ko02024,map02024
LL14B4_RS05925	LL14B4_05915	hisg	hisG	WP_003131107.1	AWN65737.1	2.4.2.17	Catalyzes the condensation of ATP and 5-phosphoribose 1- diphosphate to form N'-(5'-phosphoribosyl)-ATP (PR-ATP). Has a crucial role in the pathway because the rate of histidine biosynthesis seems to be controlled primarily by regulation of HisG enzymatic activity	F	HisG,tRNA-synt_His	ko00340,ko01100,ko01110,ko01230,map00340,map01100,map01110,map01230
LL14B4_RS11525	LL14B4_11515		-	WP_109991332.1	AWN66763.1	1.8.1.7	Pyridine nucleotide-disulphide oxidoreductase, dimerisation domain	C	Pyr_redox_2,Pyr_redox_dim	ko00480,ko04918,map00480,map04918
LL14B4_RS02080	LL14B4_02080	mvk	mvk	WP_003131564.1	AWN65039.1	2.7.1.36	GHMP kinases N terminal domain	I	GHMP_kinases_C,GHMP_kinases_N	ko00900,ko01100,ko01110,ko01130,ko04146,map00900,map01100,map01110,map01130,map04146
LL14B4_RS01895	LL14B4_01895		nadK	WP_003131619.1	AWN65004.1	2.7.1.23	Involved in the regulation of the intracellular balance of NAD and NADP, and is a key enzyme in the biosynthesis of NADP. Catalyzes specifically the phosphorylation on 2'-hydroxyl of the adenosine moiety of NAD to yield NADP	F	NAD_kinase	ko00760,ko01100,map00760,map01100
LL14B4_RS03040	LL14B4_03040		ftsW	WP_012897351.1	AWN65200.1	-	Belongs to the SEDS family	D	FTSW_RODA_SPOVE	ko04112,map04112
LL14B4_RS01665	LL14B4_01665		metQ	WP_033900532.1	AWN67009.1	-	EVIDENCE BY HOMOLOGY BIO03.01 Membranes, lipoproteins, and porins. ATTACHED TO THE OUTER MEMBRANE BY A LIPID ANCHOR. BELONGS TO THE NLPA FAMILY OF LIPOproteinS	P	Lipoprotein_9	ko02010,map02010
LL14B4_RS06795	LL14B4_06785		gltD	WP_015426512.1	AWN65894.1	1.4.1.13,1.4.1.14	Dihydroprymidine dehydrogenase domain II, 4Fe-4S cluster	C	Fer4_20,Pyr_redox_2	ko00250,ko00910,ko01100,ko01110,ko01120,ko01130,ko01230,map00250,map00910,map01100,map01110,map01120,map01130,map01230
LL14B4_RS03210	LL14B4_03210			WP_017865361.1	AWN65229.1
LL14B4_RS02995	LL14B4_02995		-	WP_017864216.1	AWN65192.1	-	AAA domain, putative AbiEii toxin, Type IV TA system	V	ABC_tran	-
LL14B4_RS01630	LL14B4_01630	lmrd	XK27_09605	WP_003131686.1	AWN64953.1	-	ABC transporter transmembrane region	P	ABC_membrane,ABC_tran	ko02010,map02010
LL14B4_RS05945	LL14B4_05935	hish	hisH	WP_033899582.1	AWN65741.1	-	IGPS catalyzes the conversion of PRFAR and glutamine to IGP, AICAR and glutamate. The HisH subunit provides the glutamine amidotransferase activity that produces the ammonia necessary to HisF for the synthesis of IGP and AICAR	F	GATase	ko00340,ko01100,ko01110,ko01230,map00340,map01100,map01110,map01230
LL14B4_RS06990	LL14B4_06980		-	WP_109991001.1	AWN65929.1	-	Sucrose-6F-phosphate phosphohydrolase	S	Hydrolase_3	-
LL14B4_RS07035	LL14B4_07025		-	WP_109991007.1	AWN65938.1	-	Protein of unknown function (DUF1706)	S	DUF1706	-
LL14B4_RS13190	LL14B4_13180		-	WP_109991490.1	AWN67150.1	-	-	-	-	-
LL14B4_RS11790	LL14B4_11780		yviA	WP_012898614.1	AWN66814.1	-	Protein of unknown function (DUF421)	S	DUF421	-
LL14B4_RS02900	LL14B4_02900			WP_003129539.1	AWN65176.1
LL14B4_RS05460	LL14B4_05455		-	WP_109990849.1	AWN65652.1	-	NmrA-like family	GM	NAD_binding_10	-
LL14B4_RS04380	LL14B4_04375		hup	WP_033900114.1	AWN65448.1	-	regulation of translation	L	Bac_DNA_binding	-
LL14B4_RS03960	LL14B4_03955		yvbW	WP_003132560.1	AWN65368.1	-	Amino acid permease	E	AA_permease	-
LL14B4_RS07195	LL14B4_07185		-	WP_010905895.1	AWN65969.1	-	5-bromo-4-chloroindolyl phosphate hydrolysis protein	S	Halogen_Hydrol	-
LL14B4_RS07045	LL14B4_07035		spx2	WP_017864571.1	AWN65940.1	1.20.4.1	arsenate reductase (glutaredoxin) activity	P	ArsC	-
LL14B4_RS05840	LL14B4_05835		-	WP_162551441.1	AWN67041.1	-	domain protein	M	Cna_B,Gram_pos_anchor,MucBP,SLH	ko02024,map02024
LL14B4_RS01380	LL14B4_01380		-	WP_109990624.1	AWN64912.1	-	AAA-like domain	S	AAA_10	-
LL14B4_RS12720	LL14B4_12710			WP_109991381.1	AWN66967.1
LL14B4_RS01395	LL14B4_01395		-	WP_109990627.1	AWN64915.1	-	-	-	-	-
LL14B4_RS12145	LL14B4_12135
LL14B4_RS12955	LL14B4_12945			WP_162551503.1	AWN67106.1
LL14B4_RS12995	LL14B4_12985			WP_109991456.1	AWN67114.1
LL14B4_RS07440	LL14B4_07430		prsA	WP_109991033.1	AWN66013.1	5.2.1.8	Plays a major role in protein secretion by helping the post-translocational extracellular folding of several secreted proteins	M	Rotamase,Rotamase_2,Rotamase_3	-
LL14B4_RS11290	LL14B4_11280		-	WP_109991324.1	AWN66718.1	-	ATPases associated with a variety of cellular activities	V	ABC_tran	-
LL14B4_RS08435	LL14B4_08425		czcD	WP_010906055.1	AWN66186.1	-	Cation efflux family	P	Cation_efflux	-
LL14B4_RS00520	LL14B4_00520		pmrB	WP_012896978.1	AWN64752.1	-	Multi-drug resistance efflux pump	EGP	MFS_1,Sugar_tr	-
LL14B4_RS08830	LL14B4_08820		dexB	WP_162551498.1	AWN66257.1	3.2.1.70	Maltogenic Amylase, C-terminal domain	G	Alpha-amylase,DUF3459,Malt_amylase_C	-
LL14B4_RS08835	LL14B4_08825		nplT	WP_098393329.1	AWN66258.1	3.2.1.133,3.2.1.135,3.2.1.54	Alpha amylase, N-terminal ig-like domain	G	Alpha-amylase,Alpha-amylase_N,Malt_amylase_C	ko00500,ko01100,map00500,map01100
LL14B4_RS07695	LL14B4_07685		opuAA	WP_033901119.1	AWN66055.1	3.6.3.32	ATPases associated with a variety of cellular activities	P	ABC_tran,CBS	ko02010,map02010
LL14B4_RS07690	LL14B4_07680		busAB	WP_012898065.1	AWN66054.1	-	Substrate binding domain of ABC-type glycine betaine transport system	P	BPD_transp_1,OpuAC	ko02010,map02010
LL14B4_RS05155	LL14B4_05150	ribe	ribH	WP_003130993.1	AWN65592.1	2.5.1.78	Catalyzes the formation of 6,7-dimethyl-8- ribityllumazine by condensation of 5-amino-6-(D- ribitylamino)uracil with 3,4-dihydroxy-2-butanone 4-phosphate. This is the penultimate step in the biosynthesis of riboflavin	H	DMRL_synthase	ko00740,ko01100,ko01110,map00740,map01100,map01110
LL14B4_RS12150	LL14B4_12140		gntP	WP_085624629.1	AWN66870.1	-	GntP family permease	EG	GntP_permease	-
LL14B4_RS06340	LL14B4_06330	trmfo	trmFO	WP_003131150.1	AWN65811.1	2.1.1.74	Catalyzes the folate-dependent formation of 5-methyl- uridine at position 54 (M-5-U54) in all tRNAs	J	GIDA	-
LL14B4_RS04915	LL14B4_04910	trxb	trxB	WP_010905642.1	AWN65548.1	1.8.1.9	Thi4 family	C	Pyr_redox_2	ko00450,map00450
LL14B4_RS06800	LL14B4_06790	gltb	gltA	WP_109990977.1	AWN65895.1	1.4.1.13,1.4.1.14,1.4.7.1	GXGXG motif	E	GATase_2,GXGXG,Glu_syn_central,Glu_synthase	ko00250,ko00630,ko00910,ko01100,ko01110,ko01120,ko01130,ko01230,map00250,map00630,map00910,map01100,map01110,map01120,map01130,map01230
LL14B4_RS00790	LL14B4_00790	feob	feoB	WP_033899146.1	AWN64803.1	-	transporter of a GTP-driven Fe(2 ) uptake system	P	FeoB_C,FeoB_N,Gate	-
LL14B4_RS02140	LL14B4_02140		ptcC	WP_109990657.1	AWN65051.1	-	The phosphoenolpyruvate-dependent sugar phosphotransferase system (PTS), a major carbohydrate active - transport system, catalyzes the phosphorylation of incoming sugar substrates concomitant with their translocation across the cell membrane	G	PTS_EIIC	ko00500,ko02060,map00500,map02060
LL14B4_RS02145	LL14B4_02145		bglA	WP_003131549.1	AWN65052.1	3.2.1.86	Belongs to the glycosyl hydrolase 1 family	G	Glyco_hydro_1	ko00010,ko00500,map00010,map00500
LL14B4_RS10920	LL14B4_10910		metB	WP_081041166.1	AWN66650.1	2.5.1.48	The enzymatic degradation of amino acids in cheese is believed to generate aroma compounds and therefore to be essential for flavor development. Cystathionine beta-lyase (CBL) can convert cystathionine to homocysteine but is also able to catalyze an alpha, gamma elimination. With methionine as a substrate, it produces volatile sulfur compounds which are important for flavor formation in Gouda che…	E	Cys_Met_Meta_PP	ko00270,ko00450,ko00920,ko01100,ko01110,ko01130,ko01230,map00270,map00450,map00920,map01100,map01110,map01130,map01230
LL14B4_RS01025	LL14B4_01025			WP_014570363.1	AWN64846.1
LL14B4_RS08715	LL14B4_08705	pta	pta	WP_003130342.1	AWN66238.1	2.3.1.8,3.6.3.21	Phosphate acetyl/butaryl transferase	C	PTA_PTB	ko00430,ko00620,ko00640,ko00680,ko00720,ko01100,ko01120,ko01200,map00430,map00620,map00640,map00680,map00720,map01100,map01120,map01200
LL14B4_RS01355	LL14B4_01355		-	WP_109990621.1	AWN64907.1	-	domain protein	M	DUF11,FctA	-
LL14B4_RS03090	LL14B4_03090		yghG	WP_109990684.1	AWN65209.1	-	Acyltransferase family	S	Acyl_transf_3	-
LL14B4_RS11350	LL14B4_11340	typa	typA	WP_025016832.1	AWN66730.1	-	Elongation factor G C-terminus	T	EFG_C,EFG_II,GTP_EFTU,GTP_EFTU_D2	-
LL14B4_RS02550	LL14B4_02550	dnag	dnaG	WP_109990669.1	AWN65110.1	-	RNA polymerase that catalyzes the synthesis of short RNA molecules used as primers for DNA polymerase during DNA replication	K	DnaB,DnaB_bind,Toprim_2,Toprim_4,Toprim_N,zf-CHC2	ko03030,map03030
LL14B4_RS11435	LL14B4_11425		arcD	WP_032944292.1	AWN66746.1	-	Belongs to the amino acid-polyamine-organocation (APC) superfamily. Basic amino acid polyamine antiporter (APA) (TC 2.A.3.2) family	E	AA_permease_2	-
LL14B4_RS01565	LL14B4_01565		-	WP_109990637.1	AWN64942.1	-	-	-	-	-
LL14B4_RS05680	LL14B4_05675	folp	folP	WP_109990865.1	AWN65694.1	2.5.1.15	Pterin binding enzyme	H	Pterin_bind	ko00790,ko01100,map00790,map01100
LL14B4_RS05690	LL14B4_05685		folC	WP_015426353.1	AWN65696.1	6.3.2.12,6.3.2.17	Mur ligase middle domain	H	Mur_ligase_C,Mur_ligase_M	ko00790,ko01100,map00790,map01100
LL14B4_RS03945	LL14B4_03940		-	WP_003132556.1	AWN65365.1	-	-	-	DUF5322	-
LL14B4_RS01720	LL14B4_01720		fhuB	WP_010905286.1	AWN64970.1	-	Belongs to the binding-protein-dependent transport system permease family. FecCD subfamily	P	FecCD	ko02010,map02010
LL14B4_RS05915	LL14B4_05905	hisc	hisC	WP_003131105.1	AWN65735.1	2.6.1.9	Belongs to the class-II pyridoxal-phosphate-dependent aminotransferase family. Histidinol-phosphate aminotransferase subfamily	E	Aminotran_1_2	ko00340,ko00350,ko00360,ko00400,ko00401,ko00960,ko01100,ko01110,ko01130,ko01230,map00340,map00350,map00360,map00400,map00401,map00960,map01100,map01110,map01130,map01230
LL14B4_RS08190	LL14B4_08180	dapb	dapB	WP_003130702.1	AWN66147.1	1.17.1.8	Catalyzes the conversion of 4-hydroxy- tetrahydrodipicolinate (HTPA) to tetrahydrodipicolinate	E	DapB_C,DapB_N	ko00261,ko00300,ko01100,ko01110,ko01120,ko01130,ko01230,map00261,map00300,map01100,map01110,map01120,map01130,map01230
LL14B4_RS07210	LL14B4_07200		-	WP_012897960.1	AWN65972.1	-	NusG domain II	S	NusG_II	-
LL14B4_RS05575	LL14B4_05570		pacA	WP_109990859.1	AWN65674.1	3.5.1.24	Linear amide C-N hydrolases, choloylglycine hydrolase family	M	CBAH	ko00120,ko00121,ko01100,map00120,map00121,map01100
LL14B4_RS11085	LL14B4_11075	asps	aspS	WP_109991311.1	AWN66680.1	6.1.1.12	Catalyzes the attachment of L-aspartate to tRNA(Asp) in a two-step reaction L-aspartate is first activated by ATP to form Asp-AMP and then transferred to the acceptor end of tRNA(Asp)	J	GAD,tRNA-synt_2,tRNA_anti-codon	ko00970,map00970
LL14B4_RS02380	LL14B4_02380			WP_012897270.1	AWN65096.1
LL14B4_RS02830	LL14B4_02830		-	WP_033899662.1	AWN65163.1	-	Bacterial regulatory proteins, tetR family	K	TetR_C_11,TetR_N	-
LL14B4_RS03765	LL14B4_03760		fabH	WP_003132499.1	AWN65330.1	2.3.1.180	Catalyzes the condensation reaction of fatty acid synthesis by the addition to an acyl acceptor of two carbons from malonyl-ACP. Catalyzes the first condensation reaction which initiates fatty acid synthesis and may therefore play a role in governing the total rate of fatty acid production. Possesses both acetoacetyl-ACP synthase and acetyl transacylase activities. Its substrate specificity deter…	I	ACP_syn_III,ACP_syn_III_C	ko00061,ko01100,ko01212,map00061,map01100,map01212
LL14B4_RS13035	LL14B4_13025		-	WP_104141986.1	AWN67122.1	-	Bacterial mobilisation protein (MobC)	S	MobC	-
LL14B4_RS04685	LL14B4_04680		-	WP_109990794.1	AWN65505.1	-	DNA primase	L	D5_N,Pox_D5,PriCT_1	-
LL14B4_RS11100	LL14B4_11090		-	WP_109991313.1	AWN66683.1	-	sequence-specific DNA binding	K	HTH_3	-
LL14B4_RS05280	LL14B4_05275		yqfO	WP_109990843.1	AWN65617.1	-	NIF3 (NGG1p interacting factor 3)	S	NIF3	-
LL14B4_RS12960	LL14B4_12950		-	WP_109991449.1	AWN67107.1	-	TraM recognition site of TraD and TraG	U	T4SS-DNA_transf,TraG-D_C	ko03070,map03070
LL14B4_RS00200	LL14B4_00200		araT	WP_109990572.1	AWN64692.1	-	DegT/DnrJ/EryC1/StrS aminotransferase family	E	Aminotran_1_2	ko00300,ko01100,ko01110,ko01230,map00300,map01100,map01110,map01230
LL14B4_RS09565	LL14B4_09555	recq	recQ	WP_109991150.1	AWN66402.1	3.6.4.12	RQC	L	DEAD,HRDC,Helicase_C,RQC,RecQ_Zn_bind	ko03018,map03018
LL14B4_RS05140	LL14B4_05135	ribd	ribD	WP_109990835.1	AWN65589.1	1.1.1.193,3.5.4.26	Converts 2,5-diamino-6-(ribosylamino)-4(3h)-pyrimidinone 5'-phosphate into 5-amino-6-(ribosylamino)-2,4(1h,3h)- pyrimidinedione 5'-phosphate	H	RibD_C,dCMP_cyt_deam_1	ko00740,ko01100,ko01110,ko02024,map00740,map01100,map01110,map02024
LL14B4_RS10760	LL14B4_10750	rny	rny	WP_003131467.1	AWN66630.1	-	Endoribonuclease that initiates mRNA decay	A	DUF3552,HD,KH_1	ko03018,map03018
LL14B4_RS00220	LL14B4_00220		-	WP_058212287.1	AWN64696.1	-	ABC transporter	V	ABC_membrane,ABC_tran	-
LL14B4_RS08575	LL14B4_08565		uxuB	WP_109991097.1	AWN66213.1	1.1.1.57	Mannitol dehydrogenase Rossmann domain	G	Mannitol_dh,Mannitol_dh_C	ko00040,ko01100,map00040,map01100
LL14B4_RS01900	LL14B4_01900		yjbO	WP_017864117.1	AWN65005.1	5.4.99.23,5.4.99.28,5.4.99.29	Responsible for synthesis of pseudouridine from uracil	G	PseudoU_synth_2	-
LL14B4_RS05095	LL14B4_05090	nrdi	nrdI	WP_003130968.1	AWN65580.1	-	NrdI Flavodoxin like	F	Flavodoxin_NdrI	-
LL14B4_RS07010	LL14B4_07000		ipdC	WP_109991005.1	AWN65933.1	-	Belongs to the TPP enzyme family	GH	TPP_enzyme_C,TPP_enzyme_M,TPP_enzyme_N	-
LL14B4_RS01155	LL14B4_01155		nnrD	WP_109990597.1	AWN64869.1	4.2.1.136,5.1.99.6	Catalyzes the dehydration of the S-form of NAD(P)HX at the expense of ADP, which is converted to AMP. Together with NAD(P)HX epimerase, which catalyzes the epimerization of the S- and R-forms, the enzyme allows the repair of both epimers of NAD(P)HX, a damaged form of NAD(P)H that is a result of enzymatic or heat-dependent hydration	H	Carb_kinase,YjeF_N	-
LL14B4_RS05530	LL14B4_05525			WP_033899461.1	AWN65666.1
LL14B4_RS12940	LL14B4_12930			WP_109991446.1	AWN67104.1
LL14B4_RS07040	LL14B4_07030		yneG	WP_033898988.1	AWN65939.1	-	Arsenical resistance operon trans-acting repressor ArsD	S	ArsD	-
LL14B4_RS01995	LL14B4_01995	pepa	pepA	WP_058212015.1	AWN65023.1	3.4.11.7	M42 glutamyl aminopeptidase	E	Peptidase_M42	-
LL14B4_RS04055	LL14B4_04050		XK27_10405	WP_109990750.1	AWN65387.1	-	Bacterial membrane protein YfhO	S	YfhO	-
LL14B4_RS00215	LL14B4_00215			WP_109990574.1	AWN64695.1
LL14B4_RS01540	LL14B4_01540	rimi	rimI	WP_010905268.1	AWN64938.1	2.3.1.128	Acetyltransferase (GNAT) domain	K	Acetyltransf_1	-
LL14B4_RS01180	LL14B4_01180		ycgD	WP_017864067.1	AWN64874.1	-	Oxidoreductase family, C-terminal alpha/beta domain	S	GFO_IDH_MocA,GFO_IDH_MocA_C	-
LL14B4_RS05320	LL14B4_05315	rpma	rpmA	WP_003130646.1	AWN65625.1	-	structural constituent of ribosome	J	Ribosomal_L27	ko03010,map03010
LL14B4_RS01335	LL14B4_01335			WP_109990617.1	AWN64903.1
LL14B4_RS13020	LL14B4_13010			WP_162551505.1	AWN67119.1
LL14B4_RS05055	LL14B4_05050		fnt	WP_109990834.1	AWN65572.1	-	Formate/nitrite transporter	P	Form_Nir_trans	-
LL14B4_RS07325	LL14B4_07315	yoab	pacL	WP_012897982.1	AWN65993.1	3.6.3.8	Cation transporter/ATPase, N-terminus	P	Cation_ATPase,Cation_ATPase_C,Cation_ATPase_N,E1-E2_ATPase,Hydrolase,Hydrolase_3	-
LL14B4_RS02605	LL14B4_02605		artP	WP_010905441.1	AWN67017.1	-	Bacterial periplasmic substrate-binding proteins	ET	SBP_bac_3	-
LL14B4_RS07750	LL14B4_07740	trpb	trpB	WP_012898074.1	AWN66065.1	4.2.1.20,5.3.1.24	The beta subunit is responsible for the synthesis of L- tryptophan from indole and L-serine	E	PALP	ko00260,ko00400,ko01100,ko01110,ko01130,ko01230,map00260,map00400,map01100,map01110,map01130,map01230
LL14B4_RS03390	LL14B4_03385		WQ51_04310	WP_021722362.1	AWN65259.1	-	Asp23 family, cell envelope-related function	S	Asp23	-
LL14B4_RS09715	LL14B4_09705		yhdP	WP_033899871.1	AWN66431.1	-	Transporter associated domain	P	CBS,CorC_HlyC,DUF21	-
LL14B4_RS05845	LL14B4_05840			WP_058203812.1	AWN65722.1
LL14B4_RS11145	LL14B4_11135
LL14B4_RS03905	LL14B4_03900	argc	argC	WP_109990743.1	AWN65357.1	1.2.1.38	Catalyzes the NADPH-dependent reduction of N-acetyl-5- glutamyl phosphate to yield N-acetyl-L-glutamate 5-semialdehyde	E	Semialdhyde_dh,Semialdhyde_dhC	ko00220,ko01100,ko01110,ko01130,ko01210,ko01230,map00220,map01100,map01110,map01130,map01210,map01230
LL14B4_RS04705	LL14B4_04700		-	WP_109990797.1	AWN65509.1	-	-	-	-	-
LL14B4_RS01850	LL14B4_01850	reca	recA	WP_033900453.1	AWN64996.1	-	Can catalyze the hydrolysis of ATP in the presence of single-stranded DNA, the ATP-dependent uptake of single-stranded DNA by duplex DNA, and the ATP-dependent hybridization of homologous single-stranded DNAs. It interacts with LexA causing its activation and leading to its autocatalytic cleavage	L	RecA	ko03440,map03440
LL14B4_RS02010	LL14B4_02010	ytpr	XK27_10290	WP_003131594.1	AWN65025.1	-	Belongs to the phenylalanyl-tRNA synthetase beta subunit family. Type 1 subfamily	J	DUF4479,tRNA_bind	-
LL14B4_RS03830	LL14B4_03825		yhjA	WP_003132523.1	AWN65343.1	-	CsbD-like	K	CsbD	-
LL14B4_RS08270	LL14B4_08260		-	WP_109991088.1	AWN66160.1	-	Prolyl oligopeptidase family	S	Hydrolase_4,PhoPQ_related	-
LL14B4_RS04755	LL14B4_04750			WP_162551438.1	AWN65519.1
LL14B4_RS13470	LL14B4_11210			WP_004254670.1	AWN66704.1
LL14B4_RS08720	LL14B4_08710	udk	udk	WP_010906081.1	AWN66239.1	2.7.1.48	uridine kinase activity	F	PRK	ko00240,ko00983,ko01100,map00240,map00983,map01100
LL14B4_RS06625	LL14B4_06615		amy	WP_109990963.1	AWN65861.1	3.2.1.1	Belongs to the glycosyl hydrolase 13 family	G	Alpha-amylase,DUF1939	ko00500,ko01100,ko04973,map00500,map01100,map04973
LL14B4_RS01955	LL14B4_01955	thii	thiI	WP_012897217.1	AWN65015.1	2.8.1.4	Catalyzes the ATP-dependent transfer of a sulfur to tRNA to produce 4-thiouridine in position 8 of tRNAs, which functions as a near-UV photosensor. Also catalyzes the transfer of sulfur to the sulfur carrier protein ThiS, forming ThiS-thiocarboxylate. This is a step in the synthesis of thiazole, in the thiamine biosynthesis pathway. The sulfur is donated as persulfide by IscS	H	THUMP,ThiI	ko00730,ko01100,ko04122,map00730,map01100,map04122
LL14B4_RS01000	LL14B4_01000	yqek	yqeK	WP_017864046.1	AWN64841.1	-	Metal dependent phosphohydrolases with conserved 'HD' motif.	H	HD	-
LL14B4_RS00095	LL14B4_00095	tils	tilS	WP_033900585.1	AWN64681.1	2.4.2.8,6.3.4.19	Ligates lysine onto the cytidine present at position 34 of the AUA codon-specific tRNA(Ile) that contains the anticodon CAU, in an ATP-dependent manner. Cytidine is converted to lysidine, thus changing the amino acid specificity of the tRNA from methionine to isoleucine	D	ATP_bind_3,TilS,TilS_C	ko00230,ko01100,ko01110,map00230,map01100,map01110
LL14B4_RS00065	LL14B4_00065	mfd	mfd	WP_109990570.1	AWN64675.1	-	Couples transcription and DNA repair by recognizing RNA polymerase (RNAP) stalled at DNA lesions. Mediates ATP-dependent release of RNAP and its truncated transcript from the DNA, and recruitment of nucleotide excision repair machinery to the damaged site	L	CarD_CdnL_TRCF,DEAD,Helicase_C,TRCF	ko03420,map03420
LL14B4_RS11520	LL14B4_11510		-	WP_017865139.1	AWN66762.1	-	Bacterial periplasmic substrate-binding proteins	ET	SBP_bac_3	ko02010,map02010
LL14B4_RS07740	LL14B4_07730	lict	licT	WP_021722748.1		-	CAT RNA binding domain	K	CAT_RBD,PRD	-
LL14B4_RS07825	LL14B4_07815		-	WP_029344047.1	AWN66078.1	-	Belongs to the short-chain dehydrogenases reductases (SDR) family	S	adh_short	-
LL14B4_RS09510	LL14B4_09500		ytlR	WP_033899919.1	AWN66392.1	-	Diacylglycerol kinase catalytic domain (presumed)	I	DAGK_acc,DAGK_cat	-
LL14B4_RS01700	LL14B4_01700		ykoD	WP_033900425.1	AWN64966.1	-	ATP-binding cassette cobalt transporter	P	ABC_tran,DUF3744	ko02010,map02010
LL14B4_RS04290	LL14B4_04285		yiiE	WP_003131353.1	AWN65430.1	-	Protein of unknown function (DUF1211)	S	DUF1211	-
LL14B4_RS10715	LL14B4_10705		ytgB	WP_003131476.1	AWN66622.1	-	Transglycosylase associated protein	S	Transgly_assoc	-
LL14B4_RS08565	LL14B4_08555		uxuT	WP_012898235.1	AWN66211.1	-	MFS/sugar transport protein	G	MFS_2	-
LL14B4_RS08545	LL14B4_08535		kdgA	WP_017864827.1	AWN66207.1	4.1.2.14,4.1.3.42	KDPG and KHG aldolase	G	Aldolase	ko00030,ko00630,ko01100,ko01120,ko01200,map00030,map00630,map01100,map01120,map01200
LL14B4_RS07170	LL14B4_07160	pyk	pyk	WP_003131076.1	AWN65964.1	2.7.1.40	Pyruvate kinase, barrel domain	F	PEP-utilizers,PK,PK_C	ko00010,ko00230,ko00620,ko01100,ko01110,ko01120,ko01130,ko01200,ko01230,ko04922,ko04930,ko05165,ko05203,ko05230,map00010,map00230,map00620,map01100,map01110,map01120,map01130,map01200,map01230,map04922,map04930,map05165,map05203,map05230
LL14B4_RS07165	LL14B4_07155		ldh	WP_003131075.1	AWN65963.1	1.1.1.27	lactate/malate dehydrogenase, alpha/beta C-terminal domain	C	Ldh_1_C,Ldh_1_N	ko00010,ko00270,ko00620,ko00640,ko01100,ko01110,ko01120,ko01130,ko04922,map00010,map00270,map00620,map00640,map01100,map01110,map01120,map01130,map04922
LL14B4_RS02585	LL14B4_02585	gap	gap	WP_003130818.1	AWN65116.1	1.2.1.12	Belongs to the glyceraldehyde-3-phosphate dehydrogenase family	C	Gp_dh_C,Gp_dh_N	ko00010,ko00710,ko01100,ko01110,ko01120,ko01130,ko01200,ko01230,ko04066,ko05010,map00010,map00710,map01100,map01110,map01120,map01130,map01200,map01230,map04066,map05010
LL14B4_RS06035	LL14B4_06025		aldR	WP_033899622.1	AWN65759.1	3.5.99.10	Endoribonuclease L-PSP	J	Ribonuc_L-PSP	-
LL14B4_RS03145	LL14B4_03145	scrk	scrK	WP_109990690.1	AWN65218.1	2.7.1.4	ROK family	GK	ROK	ko00051,ko00500,ko00520,ko01100,map00051,map00500,map00520,map01100
LL14B4_RS05005	LL14B4_05000	pfkb	pfkB	WP_058211991.1	AWN65563.1	2.7.1.56	Phosphomethylpyrimidine kinase	H	PfkB	ko00051,map00051
LL14B4_RS11265	LL14B4_11255		-	WP_010906257.1	AWN66713.1	-	-	-	-	-
LL14B4_RS07370	LL14B4_07360	arsc	arsCcpsY	WP_033901103.1	AWN66002.1	1.20.4.1	Catalyzes the reduction of arsenate As(V) to arsenite As(III)	T	LMWPc	-
LL14B4_RS07265	LL14B4_07255		ydjH	WP_017864604.1	AWN65982.1	-	TPM domain	S	TPM_phosphatase	-
LL14B4_RS05450	LL14B4_05445		aldC	WP_021722505.1	AWN65650.1	4.1.1.5	Alpha-acetolactate decarboxylase	H	AAL_decarboxy	ko00650,ko00660,map00650,map00660
LL14B4_RS09300	LL14B4_09290		estA	WP_058206315.1	AWN66351.1	-	Putative esterase	S	Esterase	-
LL14B4_RS07755	LL14B4_07745		trpF	WP_109991060.1	AWN66066.1	5.3.1.24	N-(5'phosphoribosyl)anthranilate (PRA) isomerase	E	PRAI	ko00400,ko01100,ko01110,ko01130,ko01230,map00400,map01100,map01110,map01130,map01230
LL14B4_RS01615	LL14B4_01615		yeaB	WP_021722392.1	AWN64951.1	-	Dimerisation domain of Zinc Transporter	P	Cation_efflux,ZT_dimer	-
LL14B4_RS11915	LL14B4_11905		htrA	WP_012898631.1	AWN66837.1	3.4.21.107	Degrades abnormal exported proteins and responsible for the propeptide processing of a natural pro-protein and for the maturation of a native protein. It also plays a prominent role in stress (heat shock, ethanol, puromycin and NaCl) resistance during active exponential growth	O	PDZ_2,Trypsin_2	ko01503,ko02020,map01503,map02020
LL14B4_RS11325	LL14B4_11315			WP_109991326.1	AWN66725.1
LL14B4_RS00825	LL14B4_00825	rfba	rfbA	WP_010905191.1	AWN64810.1	2.7.7.24	Catalyzes the formation of dTDP-glucose, from dTTP and glucose 1-phosphate, as well as its pyrophosphorolysis	H	NTP_transferase	ko00521,ko00523,ko00525,ko01130,map00521,map00523,map00525,map01130
LL14B4_RS04295	LL14B4_04290		-	WP_109990764.1	AWN65431.1	-	Protein of unknown function (DUF805)	S	DUF805	-
LL14B4_RS13505	LL14B4_02780		ywlC	WP_026138870.1	AWN65153.1	2.7.7.87	Telomere recombination	J	SUA5,Sua5_yciO_yrdC	-
LL14B4_RS00550	LL14B4_00550		ydhF	WP_109990579.1	AWN64758.1	-	Aldo/keto reductase family	S	Aldo_ket_red	-
LL14B4_RS05205	LL14B4_05200	glms	glmS	WP_058203696.1	AWN65602.1	2.6.1.16	Catalyzes the first step in hexosamine metabolism, converting fructose-6P into glucosamine-6P using glutamine as a nitrogen source	M	GATase_6,SIS	ko00250,ko00520,ko01100,ko01130,ko04931,map00250,map00520,map01100,map01130,map04931
LL14B4_RS00750	LL14B4_00750		yunD	WP_033899152.1	AWN64796.1	3.1.3.5	Calcineurin-like phosphoesterase	F	5_nucleotid_C,Metallophos	ko00230,ko00240,ko00760,ko01100,ko01110,map00230,map00240,map00760,map01100,map01110
LL14B4_RS12980	LL14B4_12970		XK27_00545	WP_109991453.1	AWN67111.1	-	This gene contains a nucleotide ambiguity which may be the result of a sequencing error	U	DUF87	-
LL14B4_RS12055	LL14B4_12045	lmrp	lmrP	WP_033900880.1	AWN66858.1	-	Multidrug resistance	E	MFS_1	-
LL14B4_RS08490	LL14B4_08480		rnjB	WP_003129410.1	AWN66197.1	-	An RNase that has 5'-3' exonuclease and possibly endonuclease activity. Involved in maturation of rRNA and in some organisms also mRNA maturation and or decay	J	Lactamase_B,RMMBL	ko03018,map03018
LL14B4_RS10045	LL14B4_10035			WP_109991182.1	AWN66493.1
LL14B4_RS03590	LL14B4_03585		ansB	WP_026138879.1	AWN65296.1	3.5.1.1	Asparaginase	EJ	Asparaginase	ko00250,ko00460,ko01100,ko01110,map00250,map00460,map01100,map01110
LL14B4_RS05130	LL14B4_05125	parc	parC	WP_032946778.1	AWN65587.1	-	Topoisomerase IV is essential for chromosome segregation. It relaxes supercoiled DNA. Performs the decatenation events required during the replication of a circular DNA molecule	L	DNA_gyraseA_C,DNA_topoisoIV	-
LL14B4_RS03325	LL14B4_03320		-	WP_233610973.1		-	Pfam:DUF955	E	Peptidase_M78	-
LL14B4_RS04535	LL14B4_04530		tagH	WP_109991410.1	AWN67030.1	3.6.3.40	Part of the ABC transporter complex TagGH involved in teichoic acids export. Responsible for energy coupling to the transport system	P	ABC_tran,LysM	ko02010,map02010
LL14B4_RS02595	LL14B4_02595		-	WP_306171264.1	AWN65118.1	-	NUDIX domain	L	NUDIX	ko03018,map03018
LL14B4_RS11260	LL14B4_11250		hit	WP_004254651.1	AWN66712.1	-	HIT domain	FG	HIT	-
LL14B4_RS06695	LL14B4_06685	thim	thiM	WP_109990971.1	AWN65875.1	2.7.1.50	Catalyzes the phosphorylation of the hydroxyl group of 4-methyl-5-beta-hydroxyethylthiazole (THZ)	F	HK	ko00730,ko01100,map00730,map01100
LL14B4_RS06690	LL14B4_06680	thid	thiD	WP_109990970.1	AWN65874.1	2.7.1.49,2.7.4.7	Phosphomethylpyrimidine kinase	H	Phos_pyr_kin	ko00730,ko01100,map00730,map01100
LL14B4_RS03925	LL14B4_03920	argf	argF	WP_058212113.1	AWN65361.1	2.1.3.3	Reversibly catalyzes the transfer of the carbamoyl group from carbamoyl phosphate (CP) to the N(epsilon) atom of ornithine (ORN) to produce L-citrulline	E	OTCace,OTCace_N	ko00220,ko01100,ko01110,ko01130,ko01230,map00220,map01100,map01110,map01130,map01230
LL14B4_RS12385	LL14B4_12375	rpia	rpiA	WP_003132023.1	AWN66914.1	5.3.1.6	Catalyzes the reversible conversion of ribose-5- phosphate to ribulose 5-phosphate	G	Rib_5-P_isom_A	ko00030,ko00710,ko01100,ko01110,ko01120,ko01130,ko01200,ko01230,map00030,map00710,map01100,map01110,map01120,map01130,map01200,map01230
LL14B4_RS09260	LL14B4_09250		atpC	WP_004255278.1	AWN66343.1	-	Produces ATP from ADP in the presence of a proton gradient across the membrane	C	ATP-synt_DE,ATP-synt_DE_N	ko00190,ko00195,ko01100,map00190,map00195,map01100
LL14B4_RS05440	LL14B4_05435	gatd	cobQ	WP_021722506.1	AWN65649.1	-	CobB/CobQ-like glutamine amidotransferase domain	H	GATase_3	-
LL14B4_RS03385	LL14B4_03380	efp	efp	WP_003129623.1	AWN65258.1	-	Involved in peptide bond synthesis. Stimulates efficient translation and peptide-bond synthesis on native or reconstituted 70S ribosomes in vitro. Probably functions indirectly by altering the affinity of the ribosome for aminoacyl-tRNA, thus increasing their reactivity as acceptors for peptidyl transferase	J	EFP,EFP_N,Elong-fact-P_C	-
LL14B4_RS07610	LL14B4_07600		-	WP_012898056.1	AWN67052.1	-	Domain of unknown function (DUF4395)	S	DUF4395	-
LL14B4_RS02025	LL14B4_02025	groes	groS	WP_003131589.1	AWN65028.1	-	Binds to Cpn60 in the presence of Mg-ATP and suppresses the ATPase activity of the latter	O	Cpn10	-
LL14B4_RS11255	LL14B4_11245		glpQ4	WP_109991323.1	AWN66711.1	3.1.4.46	Membrane domain of glycerophosphoryl diester phosphodiesterase	C	GDPD,GPDPase_memb	ko00564,map00564
LL14B4_RS00060	LL14B4_00060	pth	pth	WP_003132167.1	AWN64674.1	3.1.1.29	The natural substrate for this enzyme may be peptidyl- tRNAs which drop off the ribosome during protein synthesis	J	Pept_tRNA_hydro	-
LL14B4_RS03610	LL14B4_03605		lysC	WP_003132457.1	AWN65300.1	2.7.2.4	ACT domain	E	AA_kinase,ACT,ACT_7	ko00260,ko00261,ko00270,ko00300,ko01100,ko01110,ko01120,ko01130,ko01210,ko01230,map00260,map00261,map00270,map00300,map01100,map01110,map01120,map01130,map01210,map01230
LL14B4_RS00655	LL14B4_00655		aspC	WP_003129721.1	AWN64778.1	2.6.1.2,2.6.1.66	Aminotransferase class I and II	E	Aminotran_1_2	ko00220,ko00250,ko00290,ko01100,ko01110,ko01130,ko01210,ko01230,map00220,map00250,map00290,map01100,map01110,map01130,map01210,map01230
LL14B4_RS09240	LL14B4_09230		glnP	WP_033899958.1	AWN66339.1	-	Bacterial periplasmic substrate-binding proteins	P	BPD_transp_1,SBP_bac_3	ko02010,map02010
LL14B4_RS01140	LL14B4_01140		fbp	WP_109990596.1	AWN64868.1	3.1.3.11	carbohydrate phosphatase activity	G	FBPase_2	ko00010,ko00030,ko00051,ko00680,ko00710,ko01100,ko01110,ko01120,ko01130,ko01200,map00010,map00030,map00051,map00680,map00710,map01100,map01110,map01120,map01130,map01200
LL14B4_RS09745	LL14B4_09735	oppf	oppF	WP_058203463.1	AWN66437.1	-	Oligopeptide/dipeptide transporter, C-terminal region	E	ABC_tran,oligo_HPY	ko02024,map02024
LL14B4_RS01070	LL14B4_01070		-	WP_109990593.1	AWN64855.1	-	there are four paralogs in L.lactis	S	-	-
LL14B4_RS06950	LL14B4_06940		-	WP_031560090.1	AWN67049.1	-	Sugar ABC transporter permease	G	BPD_transp_1	ko02010,map02010
LL14B4_RS03160	LL14B4_03160	rpia		WP_268987572.1	AWN65221.1
LL14B4_RS02730	LL14B4_02730			WP_010905453.1	AWN65143.1
LL14B4_RS02785	LL14B4_02785	glya	glyA	WP_021723141.1	AWN65154.1	2.1.2.1	Catalyzes the reversible interconversion of serine and glycine with tetrahydrofolate (THF) serving as the one-carbon carrier. This reaction serves as the major source of one-carbon groups required for the biosynthesis of purines, thymidylate, methionine, and other important biomolecules. Also exhibits THF- independent aldolase activity toward beta-hydroxyamino acids, producing glycine and aldehyd…	E	SHMT	ko00260,ko00460,ko00630,ko00670,ko00680,ko01100,ko01110,ko01120,ko01130,ko01200,ko01230,ko01523,map00260,map00460,map00630,map00670,map00680,map01100,map01110,map01120,map01130,map01200,map01230,map01523
LL14B4_RS11785	LL14B4_11775		pbp2A	WP_003129980.1	AWN66813.1	2.4.1.129,3.4.16.4	Transglycosylase	M	Transgly,Transpeptidase	ko00550,ko01100,ko01501,map00550,map01100,map01501
LL14B4_RS01670	LL14B4_01670		metQ	WP_033900421.1	AWN64960.1	-	EVIDENCE BY HOMOLOGY BIO03.01 Membranes, lipoproteins, and porins. ATTACHED TO THE OUTER MEMBRANE BY A LIPID ANCHOR. BELONGS TO THE NLPA FAMILY OF LIPOproteinS	P	Lipoprotein_9	ko02010,map02010
LL14B4_RS06805	LL14B4_06795		-	WP_003130183.1	AWN65896.1	2.3.1.79	Maltose acetyltransferase	S	Hexapep,Hexapep_2,Mac	-
LL14B4_RS12320	LL14B4_12310		-	WP_021463283.1	AWN66901.1	-	Sulfite exporter TauE/SafE	S	TauE	-
LL14B4_RS05325	LL14B4_05320		mntH	WP_058202813.1	AWN65626.1	-	H( )-stimulated, divalent metal cation uptake system	P	Nramp	-
LL14B4_RS00615	LL14B4_00615	tgt	tgt	WP_058206668.1	AWN64770.1	2.4.2.29	Catalyzes the base-exchange of a guanine (G) residue with the queuine precursor 7-aminomethyl-7-deazaguanine (PreQ1) at position 34 (anticodon wobble position) in tRNAs with GU(N) anticodons (tRNA-Asp, -Asn, -His and -Tyr). Catalysis occurs through a double-displacement mechanism. The nucleophile active site attacks the C1' of nucleotide 34 to detach the guanine base from the RNA, forming a coval…	F	TGT	-
LL14B4_RS05675	LL14B4_05670	fole	folE	WP_109990864.1	AWN65693.1	2.7.6.3,3.5.4.16	GTP cyclohydrolase I activity	F	GTP_cyclohydroI,HPPK	ko00790,ko01100,map00790,map01100
LL14B4_RS11065	LL14B4_11055		-	WP_004254795.1	AWN66678.1	-	-	-	-	-
LL14B4_RS12865	LL14B4_12855		-	WP_003132719.1	AWN66995.1	-	Putative rRNA methylase	J	rRNA_methylase	-
LL14B4_RS06400	LL14B4_06390		-	WP_109990943.1	AWN65823.1	3.6.3.3,3.6.3.5	COG2217 Cation transport ATPase	P	E1-E2_ATPase,HMA,Hydrolase	-
LL14B4_RS02600	LL14B4_02600	uvrb	uvrB	WP_023189444.1	AWN65119.1	-	damaged site, the DNA wraps around one UvrB monomer. DNA wrap is dependent on ATP binding by UvrB and probably causes local melting of the DNA helix, facilitating insertion of UvrB beta-hairpin between the DNA strands. Then UvrB probes one DNA strand for the presence of a lesion. If a lesion is found the UvrA subunits dissociate and the UvrB-DNA preincision complex is formed. This complex is subs…	L	Helicase_C,ResIII,UVR,UvrB	ko03420,map03420
LL14B4_RS07255	LL14B4_07245		-	WP_109991016.1	AWN65980.1	-	Double zinc ribbon	S	Band_7_1,DZR,SHOCT	-
LL14B4_RS02210	LL14B4_02210		trePP	WP_109990660.1	AWN65064.1	2.4.1.216,2.4.1.8	Glycosyl hydrolase family 65, C-terminal domain	F	Glyco_hydro_65C,Glyco_hydro_65N,Glyco_hydro_65m	ko00500,ko01100,map00500,map01100
LL14B4_RS02635	LL14B4_02635		panT	WP_109990671.1	AWN65125.1	-	Pfam:DUF3816	S	ECF_trnsprt	-
LL14B4_RS08005	LL14B4_07995	hpt	hpt	WP_003130055.1	AWN66112.1	2.4.2.8,6.3.4.19	Belongs to the purine pyrimidine phosphoribosyltransferase family	F	Pribosyltran	ko00230,ko00983,ko01100,ko01110,map00230,map00983,map01100,map01110
LL14B4_RS05625	LL14B4_05620	guac	guaC	WP_109990862.1	AWN65684.1	1.7.1.7	Catalyzes the irreversible NADPH-dependent deamination of GMP to IMP. It functions in the conversion of nucleobase, nucleoside and nucleotide derivatives of G to A nucleotides, and in maintaining the intracellular balance of A and G nucleotides	F	IMPDH	ko00230,map00230
LL14B4_RS05985	LL14B4_05975			WP_086383643.1	AWN65749.1
LL14B4_RS06295	LL14B4_06285		-	WP_109990932.1	AWN65805.1	-	EVIDENCE BY HOMOLOGY BIO14.03 Phage related functions and prophages	M	Amidase_5,SH3_5	-
LL14B4_RS06940	LL14B4_06930		yjeA	WP_109990992.1	AWN65920.1	3.5.1.104	Polysaccharide deacetylase	G	DUF3298,DUF4163,Polysacc_deac_1	-
LL14B4_RS03310	LL14B4_03305		-	WP_239449860.1	AWN65246.1	-	MucBP domain	M	Collagen_bind,Gram_pos_anchor,MucBP	-
LL14B4_RS03415	LL14B4_03410	glga	glgA	WP_162551430.1	AWN65264.1	2.4.1.21	Synthesizes alpha-1,4-glucan chains using ADP-glucose	F	Glyco_transf_5,Glycos_transf_1	ko00500,ko01100,ko01110,ko02026,map00500,map01100,map01110,map02026
LL14B4_RS06980	LL14B4_06970		-	WP_109990999.1	AWN65927.1	-	Psort location Cytoplasmic, score 8.87	G	His_Phos_1	-
LL14B4_RS00415	LL14B4_00415		yfdH	WP_038603046.1	AWN64734.1	-	Glycosyl transferase, family 2	M	Glycos_transf_2	-
LL14B4_RS11515	LL14B4_11505		yvdE	WP_012898590.1	AWN66761.1	-	Peptidase C26	S	Peptidase_C26	-
LL14B4_RS11510	LL14B4_11500		pepX	WP_109991331.1	AWN66760.1	3.4.14.11	Removes N-terminal dipeptides sequentially from polypeptides having unsubstituted N-termini provided that the penultimate residue is proline	S	PepX_C,PepX_N,Peptidase_S15	-
LL14B4_RS08260	LL14B4_08250		mvaS	WP_109991087.1	AWN66158.1	2.3.3.10	Hydroxymethylglutaryl-coenzyme A synthase N terminal	I	HMG_CoA_synt_C,HMG_CoA_synt_N	ko00072,ko00280,ko00650,ko00900,ko01100,ko01110,ko01130,map00072,map00280,map00650,map00900,map01100,map01110,map01130
LL14B4_RS09780	LL14B4_09770	mnmg	gidA	WP_033899862.1	AWN66444.1	-	NAD-binding protein involved in the addition of a carboxymethylaminomethyl (cmnm) group at the wobble position (U34) of certain tRNAs, forming tRNA-cmnm(5)s(2)U34	D	GIDA,GIDA_assoc	-
LL14B4_RS07160	LL14B4_07150		yufQ	WP_017864585.1	AWN65962.1	-	Branched-chain amino acid transport system / permease component	S	BPD_transp_2	-
LL14B4_RS07605	LL14B4_07595		kinB	WP_109991052.1	AWN66038.1	2.7.13.3	His Kinase A (phosphoacceptor) domain	T	HAMP,HATPase_c,HisKA	-
LL14B4_RS02065	LL14B4_02065	yaba	-	WP_011675472.1	AWN65036.1	-	Involved in initiation control of chromosome replication	L	YabB	-
LL14B4_RS05330	LL14B4_05325		phoH	WP_003130649.1	AWN65627.1	-	PhoH-like protein	T	PhoH	-
LL14B4_RS11635	LL14B4_11625	secy	secY	WP_003129919.1	AWN66784.1	-	The central subunit of the protein translocation channel SecYEG. Consists of two halves formed by TMs 1-5 and 6-10. These two domains form a lateral gate at the front which open onto the bilayer between TMs 2 and 7, and are clamped together by SecE at the back. The channel is closed by both a pore ring composed of hydrophobic SecY resides and a short helix (helix 2A) on the extracellular side of …	U	SecY	ko02024,ko03060,ko03070,map02024,map03060,map03070
LL14B4_RS10680	LL14B4_10670	rpso	rpsO	WP_015427039.1	AWN66615.1	-	Forms an intersubunit bridge (bridge B4) with the 23S rRNA of the 50S subunit in the ribosome	J	Ribosomal_S15	ko03010,map03010
LL14B4_RS03650	LL14B4_03645		ytmP	WP_003132467.1	AWN65308.1	-	Choline/ethanolamine kinase	M	APH	-
LL14B4_RS12845	LL14B4_12835	rpsg	rpsG	WP_003129876.1	AWN66991.1	-	One of the primary rRNA binding proteins, it binds directly to 16S rRNA where it nucleates assembly of the head domain of the 30S subunit. Is located at the subunit interface close to the decoding center, probably blocks exit of the E-site tRNA	J	Ribosomal_S7	ko03010,map03010
LL14B4_RS11725	LL14B4_11715	rplb	rplB	WP_003129965.1	AWN66801.1	-	One of the primary rRNA binding proteins. Required for association of the 30S and 50S subunits to form the 70S ribosome, for tRNA binding and peptide bond formation. It has been suggested to have peptidyltransferase activity	J	Ribosomal_L2,Ribosomal_L2_C	ko03010,map03010
LL14B4_RS06440	LL14B4_06430		-	WP_109990947.1	AWN65829.1	-	COG0657 Esterase lipase	I	Abhydrolase_3	-
LL14B4_RS05695	LL14B4_05690		dukB	WP_032398530.1	AWN65697.1	-	Deoxynucleoside kinase	F	dNK	-
LL14B4_RS02440	LL14B4_02440		suhB	WP_033900525.1	AWN67015.1	3.1.3.25	Inositol monophosphatase family	G	Inositol_P	ko00521,ko00562,ko01100,ko04070,map00521,map00562,map01100,map04070
LL14B4_RS09235	LL14B4_09225		-	WP_003132768.1	AWN66338.1	-	SNARE associated Golgi protein	S	SNARE_assoc	-
LL14B4_RS02295	LL14B4_02295		-	WP_012897261.1	AWN65079.1	-	Protein of unknown function (DUF2929)	S	DUF2929	-
LL14B4_RS02845	LL14B4_02845		mesH	WP_003129522.1	AWN65165.1	-	GtrA-like protein	S	GtrA	-
LL14B4_RS06455	LL14B4_06445	reca	recA	WP_109991419.1	AWN67044.1	-	Can catalyze the hydrolysis of ATP in the presence of single-stranded DNA, the ATP-dependent uptake of single-stranded DNA by duplex DNA, and the ATP-dependent hybridization of homologous single-stranded DNAs. It interacts with LexA causing its activation and leading to its autocatalytic cleavage	L	RecA	ko03440,map03440
LL14B4_RS05455	LL14B4_05450	lepa	lepA	WP_033899449.1	AWN65651.1	-	Required for accurate and efficient protein synthesis under certain stress conditions. May act as a fidelity factor of the translation reaction, by catalyzing a one-codon backward translocation of tRNAs on improperly translocated ribosomes. Back- translocation proceeds from a post-translocation (POST) complex to a pre-translocation (PRE) complex, thus giving elongation factor G a second chance to…	J	EFG_C,EFG_II,GTP_EFTU,GTP_EFTU_D2,LepA_C	ko05134,map05134
LL14B4_RS09570	LL14B4_09560	yjem	potE	WP_109991151.1	AWN66403.1	-	Amino acid permease	E	AA_permease_2	-
LL14B4_RS01600	LL14B4_01600		pepN	WP_109990639.1	AWN64948.1	3.4.11.2	Aminopeptidase with broad substrate specificity to several peptides. It has more affinity for oligopeptides than for dipeptides. It plays an essential role in the metabolism, it may be involved in nitrogen supply or protein turnover	E	ERAP1_C,Peptidase_M1	ko00480,ko01100,map00480,map01100
LL14B4_RS04580	LL14B4_04575	tagd	tagD	WP_033900073.1	AWN65485.1	2.7.7.15,2.7.7.39	Cytidylyltransferase-like	IM	CTP_transf_like	ko00440,ko00564,ko01100,ko05231,map00440,map00564,map01100,map05231
LL14B4_RS03095	LL14B4_03095		icaA	WP_109990685.1	AWN65210.1	-	Glycosyl transferase family 21	M	Glyco_tranf_2_3,Glycos_transf_2	ko02026,map02026
LL14B4_RS06710	LL14B4_06700	rpll	rplL	WP_003130214.1	AWN65878.1	-	Forms part of the ribosomal stalk which helps the ribosome interact with GTP-bound translation factors. Is thus essential for accurate translation	J	Ribosomal_L12,Ribosomal_L12_N	ko03010,map03010
LL14B4_RS06330	LL14B4_06320
LL14B4_RS09110	LL14B4_09100		lutB	WP_003130400.1	AWN66313.1	-	LUD domain	C	DUF3390,Fer4_8,LUD_dom	-
LL14B4_RS00355	LL14B4_00355		cadA	WP_109990575.1	AWN64723.1	-	haloacid dehalogenase-like hydrolase	P	E1-E2_ATPase,Hydrolase	-
LL14B4_RS04920	LL14B4_04915	secg	secG	WP_003130913.1	AWN65549.1	-	Preprotein translocase SecG subunit	U	SecG	ko02024,ko03060,ko03070,map02024,map03060,map03070
LL14B4_RS03355	LL14B4_03350		-	WP_109990714.1	AWN65252.1	-	Phage integrase family	L	Phage_integrase	-
LL14B4_RS01555	LL14B4_01555			WP_003131704.1	AWN64941.1
LL14B4_RS01910	LL14B4_01910		lysP	WP_010905304.1	AWN65007.1	-	Amino acid permease	E	AA_permease	-
LL14B4_RS02420	LL14B4_02420	recu	recU	WP_003131746.1	AWN65104.1	-	Endonuclease that resolves Holliday junction intermediates in genetic recombination. Cleaves mobile four-strand junctions by introducing symmetrical nicks in paired strands. Promotes annealing of linear ssDNA with homologous dsDNA. Required for DNA repair, homologous recombination and chromosome segregation	L	RecU	-
LL14B4_RS03050	LL14B4_03050		gltA	WP_017864221.1	AWN65202.1	2.3.3.1,2.3.3.5	Belongs to the citrate synthase family	C	Citrate_synt	ko00020,ko00630,ko00640,ko01100,ko01110,ko01120,ko01130,ko01200,ko01210,ko01230,map00020,map00630,map00640,map01100,map01110,map01120,map01130,map01200,map01210,map01230
LL14B4_RS05685	LL14B4_05680		-	WP_021721819.1	AWN65695.1	3.6.1.67	Probably mediates the removal of pyrophosphate from dihydroneopterin triphosphate (DHNTP), a	H	NUDIX	ko00790,map00790
LL14B4_RS09275	LL14B4_09265	atpa	atpA	WP_004255265.1	AWN66346.1	3.6.3.14	Produces ATP from ADP in the presence of a proton gradient across the membrane. The alpha chain is a regulatory subunit	F	ATP-synt_ab,ATP-synt_ab_C,ATP-synt_ab_N	ko00190,ko00195,ko01100,map00190,map00195,map01100
LL14B4_RS09280	LL14B4_09270		atpH	WP_012898339.1	AWN66347.1	-	F(1)F(0) ATP synthase produces ATP from ADP in the presence of a proton or sodium gradient. F-type ATPases consist of two structural domains, F(1) containing the extramembraneous catalytic core and F(0) containing the membrane proton channel, linked together by a central stalk and a peripheral stalk. During catalysis, ATP synthesis in the catalytic domain of F(1) is coupled via a rotary mechanism…	C	OSCP	ko00190,ko00195,ko01100,map00190,map00195,map01100
LL14B4_RS11615	LL14B4_11605	rpsm	rpsM	WP_003130555.1	AWN66780.1	-	Located at the top of the head of the 30S subunit, it contacts several helices of the 16S rRNA. In the 70S ribosome it contacts the 23S rRNA (bridge B1a) and protein L5 of the 50S subunit (bridge B1b), connecting the 2 subunits	J	Ribosomal_S13	ko03010,map03010
LL14B4_RS11395	LL14B4_11385		dps	WP_033900772.1	AWN66738.1	-	Ferritin-like domain	P	Ferritin	-
LL14B4_RS07150	LL14B4_07140		mglA	WP_033901088.1	AWN65960.1	3.6.3.17	ATPases associated with a variety of cellular activities	S	ABC_tran	-
LL14B4_RS08530	LL14B4_08520		ulaA	WP_058203067.1	AWN66204.1	-	PTS system sugar-specific permease component	S	EIIC-GAT	ko00053,ko01100,ko01120,ko02060,map00053,map01100,map01120,map02060
LL14B4_RS03560	LL14B4_03555	menh	menH	WP_033898767.1	AWN67024.1	4.2.99.20	Catalyzes a proton abstraction reaction that results in 2,5-elimination of pyruvate from 2-succinyl-5-enolpyruvyl-6- hydroxy-3-cyclohexene-1-carboxylate (SEPHCHC) and the formation of 2-succinyl-6-hydroxy-2,4-cyclohexadiene-1-carboxylate (SHCHC)	H	Abhydrolase_1,Abhydrolase_6	ko00130,ko01100,ko01110,map00130,map01100,map01110
LL14B4_RS05720	LL14B4_05715		potA	WP_109990867.1	AWN65702.1	3.6.3.30,3.6.3.31	Part of the ABC transporter complex PotABCD involved in spermidine putrescine import. Responsible for energy coupling to the transport system	E	ABC_tran,TOBE_2	ko02010,map02010
LL14B4_RS04885	LL14B4_04880		fhs	WP_058203668.1	AWN65543.1	6.3.4.3	formate-tetrahydrofolate ligase activity	F	FTHFS	ko00670,ko00720,ko01100,ko01120,ko01200,map00670,map00720,map01100,map01120,map01200
LL14B4_RS02225	LL14B4_02225			WP_017864144.1	AWN65067.1
LL14B4_RS09640	LL14B4_09630	uvra	uvrA	WP_017864935.1	AWN66416.1	-	The UvrABC repair system catalyzes the recognition and processing of DNA lesions. UvrA is an ATPase and a DNA-binding protein. A damage recognition complex composed of 2 UvrA and 2 UvrB subunits scans DNA for abnormalities. When the presence of a lesion has been verified by UvrB, the UvrA molecules dissociate	L	ABC_tran	ko03420,map03420
LL14B4_RS09700	LL14B4_09690		-	WP_003130291.1	AWN66428.1	-	protein conserved in bacteria	S	-	-
LL14B4_RS00735	LL14B4_00735			WP_012897017.1	AWN64793.1
LL14B4_RS05015	LL14B4_05010	cls	cls	WP_010905657.1	AWN67038.1	-	Catalyzes the reversible phosphatidyl group transfer from one phosphatidylglycerol molecule to another to form cardiolipin (CL) (diphosphatidylglycerol) and glycerol	I	PLDc_2,PLDc_N	ko00564,ko01100,map00564,map01100
LL14B4_RS03200	LL14B4_03200		-	WP_109990693.1	AWN65227.1	-	Cro/C1-type HTH DNA-binding domain	K	HTH_3	-
LL14B4_RS00995	LL14B4_00995		nadD	WP_012897052.1	AWN67003.1	2.7.7.18	Catalyzes the reversible adenylation of nicotinate mononucleotide (NaMN) to nicotinic acid adenine dinucleotide (NaAD)	H	CTP_transf_like	ko00760,ko01100,map00760,map01100
LL14B4_RS08725	LL14B4_08715		mocA	WP_109991102.1	AWN66240.1	-	Oxidoreductase family, NAD-binding Rossmann fold	S	GFO_IDH_MocA	-
LL14B4_RS02175	LL14B4_02175	nifj	nifJ	WP_109990659.1	AWN65057.1	1.2.7.1	Oxidoreductase required for the transfer of electrons from pyruvate to flavodoxin	C	EKR,Fer4,Fer4_16,Fer4_7,PFOR_II,POR,POR_N,TPP_enzyme_C	ko00010,ko00020,ko00620,ko00650,ko00720,ko01100,ko01120,ko01130,ko01200,map00010,map00020,map00620,map00650,map00720,map01100,map01120,map01130,map01200
LL14B4_RS02285	LL14B4_02285		-	WP_017864150.1	AWN65077.1	1.1.1.27	lactate/malate dehydrogenase, NAD binding domain	C	Ldh_1_C,Ldh_1_N	ko00010,ko00270,ko00620,ko00640,ko01100,ko01110,ko01120,ko01130,ko04922,map00010,map00270,map00620,map00640,map01100,map01110,map01120,map01130,map04922
LL14B4_RS04930	LL14B4_04925		yjgF	WP_058206796.1	AWN67035.1	-	Isochorismatase family	Q	Isochorismatase	-
LL14B4_RS04935	LL14B4_04930		-	WP_010905645.1	AWN67036.1	-	Endonuclease/Exonuclease/phosphatase family	L	Exo_endo_phos	-
LL14B4_RS07795	LL14B4_07785		ypaC	WP_033900949.1	AWN66072.1	-	ubiE/COQ5 methyltransferase family	Q	Methyltransf_25	-
LL14B4_RS02640	LL14B4_02640	coac	coaBC	WP_003130511.1	AWN65126.1	4.1.1.36,6.3.2.5	Flavoprotein	H	DFP,Flavoprotein	ko00770,ko01100,map00770,map01100
LL14B4_RS07085	LL14B4_07075		mtsC	WP_033899004.1	AWN65947.1	-	ABC 3 transport family	P	ABC-3	ko02010,map02010
LL14B4_RS12445	LL14B4_12435		phnA	WP_010906411.1	AWN66926.1	-	PhnA Zinc-Ribbon	P	PhnA,PhnA_Zn_Ribbon	ko01120,map01120
LL14B4_RS03340	LL14B4_03335		p40	WP_109990712.1	AWN65249.1	-	surface antigen	S	CHAP	-
LL14B4_RS12855	LL14B4_12845		dacA	WP_057720933.1	AWN66993.1	3.4.16.4	Penicillin-binding protein 5, C-terminal domain	M	PBP5_C,Peptidase_S11	ko00550,ko01100,map00550,map01100
LL14B4_RS04330	LL14B4_04325		yclI	WP_109990766.1	AWN65438.1	-	FtsX-like permease family	V	FtsX,MacB_PCD	-
LL14B4_RS05995	LL14B4_05985	leud	leuD	WP_003131129.1	AWN65751.1	4.2.1.33,4.2.1.35	Catalyzes the isomerization between 2-isopropylmalate and 3-isopropylmalate, via the formation of 2-isopropylmaleate	E	Aconitase_C	ko00290,ko00660,ko01100,ko01110,ko01210,ko01230,map00290,map00660,map01100,map01110,map01210,map01230
LL14B4_RS05260	LL14B4_05255		pyrC	WP_033899410.1	AWN65613.1	3.5.2.3	Belongs to the metallo-dependent hydrolases superfamily. DHOase family. Class I DHOase subfamily	F	Amidohydro_1	ko00240,ko01100,map00240,map01100
LL14B4_RS01190	LL14B4_01190		-	WP_109990599.1	AWN64876.1	-	Bacterial transcription activator, effector binding domain	K	Cass2,GyrI-like	-
LL14B4_RS04610	LL14B4_04605		-	WP_033900063.1	AWN65491.1	-	Putative zinc ribbon domain	K	Zn_ribbon_2	-
LL14B4_RS02905	LL14B4_02905		-	WP_003129540.1	AWN65177.1	-	Uncharacterised 5xTM membrane BCR, YitT family COG1284	S	YitT_membrane	-
LL14B4_RS02000	LL14B4_02000		-	WP_012897223.1	AWN67012.1	-	-	-	-	-
LL14B4_RS11230	LL14B4_11220		-	WP_004254660.1	AWN66706.1	-	Protein of unknown function (DUF3270)	S	DUF3270	-
LL14B4_RS13005	LL14B4_12995			WP_109991458.1	AWN67116.1
LL14B4_RS09105	LL14B4_09095		lutA	WP_012898315.1	AWN66312.1	-	Cysteine-rich domain	C	CCG	-
LL14B4_RS09115	LL14B4_09105		lutC	WP_003130398.1	AWN66314.1	-	LUD domain	S	LUD_dom	-
LL14B4_RS12725	LL14B4_12715		-	WP_109991382.1	AWN66968.1	-	LemA family	S	LemA	-
LL14B4_RS04520	LL14B4_04515		lmrB	WP_012897559.1	AWN65474.1	-	Major Facilitator Superfamily	EGP	MFS_1	-
LL14B4_RS01160	LL14B4_01160		-	WP_003131176.1	AWN64870.1	-	Protein of unknown function (DUF1398)	S	DUF1398	-
LL14B4_RS05550	LL14B4_05545		yleB	WP_109990857.1	AWN65670.1	4.2.1.126	Bacterial protein of unknown function (DUF871)	S	DUF871	ko00520,ko01100,map00520,map01100
LL14B4_RS05195	LL14B4_05190		hpk2	WP_033900236.1	AWN65600.1	-	His Kinase A (phosphoacceptor) domain	T	HATPase_c,HisKA	-
LL14B4_RS11820	LL14B4_11810		psaA3	WP_015427160.1	AWN66820.1	-	Zinc-uptake complex component A periplasmic	P	ZnuA	ko02010,map02010
LL14B4_RS10945	LL14B4_10935		yhaM	WP_004254890.1	AWN66655.1	-	HD domain	S	HD,tRNA_anti-codon	-
LL14B4_RS00845	LL14B4_00845	rfbb	rfbB	WP_033899140.1	AWN64814.1	4.2.1.46	Male sterility protein	M	GDP_Man_Dehyd	ko00521,ko00523,ko00525,ko01055,ko01130,map00521,map00523,map00525,map01055,map01130
LL14B4_RS12185	LL14B4_12175		ssb	WP_003131953.1	AWN66877.1	-	Plays an important role in DNA replication, recombination and repair. Binds to ssDNA and to an array of partner proteins to recruit them to their sites of action during DNA metabolism	L	SSB	ko03030,ko03430,ko03440,map03030,map03430,map03440
LL14B4_RS06620	LL14B4_06610		-	WP_058203089.1	AWN65860.1	-	-	-	-	-
LL14B4_RS11990	LL14B4_11980	tsf	tsf	WP_015427183.1	AWN66848.1	-	Associates with the EF-Tu.GDP complex and induces the exchange of GDP to GTP. It remains bound to the aminoacyl-tRNA.EF- Tu.GTP complex up to the GTP hydrolysis stage on the ribosome	J	EF_TS	-
LL14B4_RS08495	LL14B4_08485		yqgG	WP_015426767.1	AWN66198.1	-	MgtC family	S	MgtC	-
LL14B4_RS02790	LL14B4_02790		pvaA	WP_023163835.1	AWN65155.1	-	Lysozyme-like	M	Lysozyme_like	-
LL14B4_RS03125	LL14B4_03125		-	WP_015425977.1	AWN65214.1	-	Divergent 4Fe-4S mono-cluster	S	Fer4_19	-
LL14B4_RS05615	LL14B4_05610		nagD	WP_012897745.1	AWN65682.1	3.1.3.41	Haloacid dehalogenase-like hydrolase	G	Hydrolase_6,Hydrolase_like	ko00627,ko01120,map00627,map01120
LL14B4_RS02260	LL14B4_02260		thiD	WP_109990664.1	AWN65072.1	2.7.1.35	Phosphomethylpyrimidine kinase	H	Phos_pyr_kin	ko00750,ko01100,map00750,map01100
LL14B4_RS10725	LL14B4_10715	fmt	fmt	WP_033899823.1	AWN66624.1	2.1.2.9	Attaches a formyl group to the free amino group of methionyl-tRNA(fMet). The formyl group appears to play a dual role in the initiator identity of N-formylmethionyl-tRNA by promoting its recognition by IF2 and preventing the misappropriation of this tRNA by the elongation apparatus	J	Formyl_trans_C,Formyl_trans_N	ko00670,ko00970,map00670,map00970
LL14B4_RS04615	LL14B4_04610	deod	deoD	WP_004255010.1	AWN65492.1	2.4.2.1	purine-nucleoside phosphorylase activity	F	PNP_UDP_1	ko00230,ko00240,ko00760,ko01100,ko01110,map00230,map00240,map00760,map01100,map01110
LL14B4_RS12340	LL14B4_12330	dnaj	dnaJ	WP_010906396.1	AWN66905.1	-	ATP binding to DnaK triggers the release of the substrate protein, thus completing the reaction cycle. Several rounds of ATP-dependent interactions between DnaJ, DnaK and GrpE are required for fully efficient folding. Also involved, together with DnaK and GrpE, in the DNA replication of plasmids through activation of initiation proteins	O	DnaJ,DnaJ_C,DnaJ_CXXCXGXG	-
LL14B4_RS03465	LL14B4_03460		-	WP_033898741.1	AWN65274.1	-	GDSL-like Lipase/Acylhydrolase	E	Lipase_GDSL_2	-
LL14B4_RS09200	LL14B4_09190		-	WP_109991121.1	AWN66331.1	-	Protein of unknown function (DUF1093)	S	DUF1093	-
LL14B4_RS12990	LL14B4_12980		XK27_00530	WP_109991455.1	AWN67113.1	-	CHAP domain protein	M	CHAP,Peptidase_M23	-
LL14B4_RS09595	LL14B4_09585		hlyX	WP_015426970.1	AWN66408.1	-	Transporter associated domain	S	CBS,CorC_HlyC,DUF21	-
LL14B4_RS11965	LL14B4_11955
LL14B4_RS00350	LL14B4_00350	rpmf	rpmF	WP_010905107.1	AWN64722.1	-	structural constituent of ribosome	J	Ribosomal_L32p	ko03010,map03010
LL14B4_RS02430	LL14B4_02430	spx	spxA	WP_010905435.1	AWN67014.1	-	Interferes with activator-stimulated transcription by interaction with the RNA polymerase alpha-CTD. May function to globally reduce transcription of genes involved in growth- and development-promoting processes and to increase transcription of genes involved in thiol homeostasis, during periods of extreme stress	K	ArsC	-
LL14B4_RS02100	LL14B4_02100		sodA	WP_003131560.1	AWN65043.1	1.15.1.1	radicals which are normally produced within the cells and which are toxic to biological systems	C	Sod_Fe_C,Sod_Fe_N	ko04013,ko04068,ko04146,ko04211,ko04212,ko04213,ko05016,map04013,map04068,map04146,map04211,map04212,map04213,map05016
LL14B4_RS05105	LL14B4_05100	plsy	plsY	WP_010905665.1	AWN65582.1	2.3.1.15	Catalyzes the transfer of an acyl group from acyl- phosphate (acyl-PO(4)) to glycerol-3-phosphate (G3P) to form lysophosphatidic acid (LPA). This enzyme utilizes acyl-phosphate as fatty acyl donor, but not acyl-CoA or acyl-ACP	I	G3P_acyltransf	ko00561,ko00564,ko01100,ko01110,map00561,map00564,map01100,map01110
LL14B4_RS04505	LL14B4_04500		-	WP_109990773.1	AWN65472.1	-	Protein of unknown function (DUF1698)	Q	Methyltransf_11	-
LL14B4_RS02300	LL14B4_02300		yejD	WP_010905396.1	AWN65080.1	2.4.2.6	Nucleoside 2-deoxyribosyltransferase	F	Nuc_deoxyrib_tr	ko00240,map00240
LL14B4_RS02305	LL14B4_02305		-	WP_003131507.1	AWN65081.1	3.2.2.10	Possible lysine decarboxylase	S	Lysine_decarbox	ko00230,ko00240,map00230,map00240
LL14B4_RS11580	LL14B4_11570	rada	radA	WP_003130563.1	AWN66774.1	-	DNA-dependent ATPase involved in processing of recombination intermediates, plays a role in repairing DNA breaks. Stimulates the branch migration of RecA-mediated strand transfer reactions, allowing the 3' invading strand to extend heteroduplex DNA faster. Binds ssDNA in the presence of ADP but not other nucleotides, has ATPase activity that is stimulated by ssDNA and various branched DNA structu…	O	AAA_25,ATPase,ChlI	-
LL14B4_RS07875	LL14B4_07865		-	WP_109991066.1	AWN66088.1	3.2.1.96	Gram-positive signal peptide protein, YSIRK family	G	Big_3,F5_F8_type_C,FIVAR,G5,Glyco_hydro_85,Gram_pos_anchor,PKD,YSIRK_signal	ko00511,map00511
LL14B4_RS00320	LL14B4_00320		-	WP_010905090.1	AWN64716.1	-	Universal stress protein	T	Usp	-
LL14B4_RS08440	LL14B4_08430		proA	WP_033898651.1	AWN66187.1	1.2.1.41	Catalyzes the NADPH-dependent reduction of L-glutamate 5-phosphate into L-glutamate 5-semialdehyde and phosphate. The product spontaneously undergoes cyclization to form 1-pyrroline-5- carboxylate	E	Aldedh	ko00330,ko00332,ko01100,ko01110,ko01130,ko01230,map00330,map00332,map01100,map01110,map01130,map01230
LL14B4_RS11855	LL14B4_11845	comgb	comGB	WP_080735950.1	AWN67087.1	-	Type II secretion system (T2SS), protein F	NU	T2SSF	-
LL14B4_RS11815	LL14B4_11805		adcC	WP_012898617.1	AWN66819.1	-	ATPases associated with a variety of cellular activities	P	ABC_tran	ko02010,map02010
LL14B4_RS08870	LL14B4_08860		-	WP_012898278.1	AWN66265.1	-	Protein of unknown function (DUF1440)	S	DUF1440	-
LL14B4_RS05425	LL14B4_05420	nade	nadE	WP_033899443.1	AWN65646.1	6.3.1.5	Catalyzes the ATP-dependent amidation of deamido-NAD to form NAD. Uses ammonia as a nitrogen source	F	NAD_synthase	ko00760,ko01100,map00760,map01100
LL14B4_RS00430	LL14B4_00430		-	WP_025016997.1	AWN64737.1	3.1.3.10	Haloacid dehalogenase-like hydrolase	S	HAD_2	ko00010,ko01120,map00010,map01120
LL14B4_RS09040	LL14B4_09030		pstS	WP_017864882.1	AWN66299.1	-	substrate binding protein	P	PBP_like_2	ko02010,ko02020,ko05152,map02010,map02020,map05152
LL14B4_RS12175	LL14B4_12165		-	WP_003131951.1	AWN66875.1	-	Calcineurin-like phosphoesterase superfamily domain	S	Metallophos,Metallophos_2	-
LL14B4_RS11865	LL14B4_11855		polC	WP_162551487.1	AWN66827.1	2.7.7.7	Required for replicative DNA synthesis. This DNA polymerase also exhibits 3' to 5' exonuclease activity	L	DNA_pol3_a_NI,DNA_pol3_a_NII,DNA_pol3_alpha,HHH_6,PHP,RNase_T,tRNA_anti-codon	ko00230,ko00240,ko01100,ko03030,ko03430,ko03440,map00230,map00240,map01100,map03030,map03430,map03440
LL14B4_RS12355	LL14B4_12345		yxbA	WP_033899272.1	AWN66908.1	6.3.1.12	ATP-grasp enzyme	S	CPSase_L_D2,Dala_Dala_lig_C	-
LL14B4_RS02945	LL14B4_02945		-	WP_109990679.1	AWN65183.1	-	Enoyl-(Acyl carrier protein) reductase	S	adh_short	-
LL14B4_RS02910	LL14B4_02910	miaa	miaA	WP_109990678.1	AWN65178.1	2.5.1.75	Catalyzes the transfer of a dimethylallyl group onto the adenine at position 37 in tRNAs that read codons beginning with uridine, leading to the formation of N6-(dimethylallyl)adenosine (i(6)A)	J	IPPT	ko00908,ko01100,ko01110,map00908,map01100,map01110
LL14B4_RS09470	LL14B4_09460		-	WP_010906139.1	AWN67068.1	-	Pfam SNARE associated Golgi protein	S	SNARE_assoc	-
LL14B4_RS07830	LL14B4_07820		dxs	WP_109991062.1	AWN66079.1	2.2.1.7	Catalyzes the acyloin condensation reaction between C atoms 2 and 3 of pyruvate and glyceraldehyde 3-phosphate to yield 1-deoxy-D-xylulose-5-phosphate (DXP)	H	DXP_synthase_N,Transket_pyr,Transketolase_C	ko00730,ko00900,ko01100,ko01110,ko01130,map00730,map00900,map01100,map01110,map01130
LL14B4_RS02110	LL14B4_02110		cshB	WP_017864136.1	AWN65045.1	3.6.4.13	DEAD-box RNA helicase. May work in conjunction with the cold shock proteins to ensure proper initiation of transcription at low and optimal temperatures	JKL	DEAD,Helicase_C	ko03018,map03018
LL14B4_RS00180	LL14B4_00180		-	WP_012896919.1	AWN64689.1	-	TM2 domain	S	TM2	-
LL14B4_RS00545	LL14B4_00545	rpmh	rpmH	WP_003131818.1	AWN64757.1	-	structural constituent of ribosome	J	Ribosomal_L34	ko03010,map03010
LL14B4_RS03440	LL14B4_03435	cydb	cydB	WP_003129639.1	AWN65269.1	1.10.3.14	Cytochrome bd terminal oxidase subunit II	C	Cyt_bd_oxida_II	ko00190,ko01100,ko02020,map00190,map01100,map02020
LL14B4_RS00325	LL14B4_00325		-	WP_012896939.1	AWN64717.1	-	-	-	-	-
LL14B4_RS01125	LL14B4_01125		ybhF_2	WP_003131167.1	AWN64865.1	-	AAA domain, putative AbiEii toxin, Type IV TA system	V	ABC_tran	-
LL14B4_RS11710	LL14B4_11700	rpsc	rpsC	WP_003129960.1	AWN66798.1	-	Binds the lower part of the 30S subunit head. Binds mRNA in the 70S ribosome, positioning it for translation	J	KH_2,Ribosomal_S3_C	ko03010,map03010
LL14B4_RS11675	LL14B4_11665		rpsN	WP_003129946.1	AWN66791.1	-	Binds 16S rRNA, required for the assembly of 30S particles and may also be responsible for determining the conformation of the 16S rRNA at the A site	J	Ribosomal_S14	ko03010,map03010
LL14B4_RS05850	LL14B4_05845			WP_058203811.1	AWN65723.1
LL14B4_RS02955	LL14B4_02955		apt	WP_012897343.1	AWN65185.1	2.4.2.7	Catalyzes a salvage reaction resulting in the formation of AMP, that is energically less costly than de novo synthesis	F	Pribosyltran	ko00230,ko01100,map00230,map01100
LL14B4_RS09250	LL14B4_09240		-	WP_109991123.1	AWN66341.1	-	-	-	-	-
LL14B4_RS05090	LL14B4_05085	nrde	nrdE	WP_033900033.1	AWN65579.1	1.17.4.1	Provides the precursors necessary for DNA synthesis. Catalyzes the biosynthesis of deoxyribonucleotides from the corresponding ribonucleotides	F	RNR_N,Ribonuc_red_lgC,Ribonuc_red_lgN	ko00230,ko00240,ko01100,map00230,map00240,map01100
LL14B4_RS11905	LL14B4_11895		alkD	WP_033900689.1	AWN66835.1	-	DNA alkylation repair enzyme	L	DNA_alkylation	-
LL14B4_RS12870	LL14B4_12860		ytqA	WP_003132720.1	AWN66996.1	-	Radical_SAM C-terminal domain	S	Radical_SAM,Radical_SAM_C	-
LL14B4_RS05605	LL14B4_05600		comEB	WP_021721810.1	AWN65680.1	3.5.4.12	MafB19-like deaminase	F	dCMP_cyt_deam_1	ko00240,ko01100,map00240,map01100
LL14B4_RS01950	LL14B4_01950		ydiA	WP_003131606.1	AWN65014.1	-	Voltage-dependent anion channel	P	SLAC1	ko05150,map05150
LL14B4_RS02255	LL14B4_02255	trua	truA	WP_109990663.1	AWN65071.1	5.4.99.12	Formation of pseudouridine at positions 38, 39 and 40 in the anticodon stem and loop of transfer RNAs	J	PseudoU_synth_1	-
LL14B4_RS07145	LL14B4_07135		XK27_04490	WP_033901087.1	AWN65959.1	2.1.1.187	Methyltransferase domain	H	Methyltransf_11,Methyltransf_25	-
LL14B4_RS01840	LL14B4_01840	asnb	asnB	WP_033900451.1	AWN64994.1	6.3.5.4	Asparagine synthase	E	Asn_synthase,GATase_7	ko00250,ko01100,ko01110,map00250,map01100,map01110
LL14B4_RS06570	LL14B4_06560		-	WP_011835142.1	AWN65851.1	-	Small integral membrane protein	S	DUF2273	-
LL14B4_RS11850	LL14B4_11840	comgc	comGC	WP_080735951.1	AWN66825.1	-	Prokaryotic N-terminal methylation motif	U	N_methyl	-
LL14B4_RS02915	LL14B4_02915		XK27_05445	WP_033899653.1	AWN65179.1	-	UDPglucose--hexose-1-phosphate uridylyltransferase	G	-	-
LL14B4_RS12570	LL14B4_12560
LL14B4_RS00410	LL14B4_00410		relA	WP_003132277.1	AWN64733.1	2.7.6.5	In eubacteria ppGpp (guanosine 3'-diphosphate 5-' diphosphate) is a mediator of the stringent response that coordinates a variety of cellular activities in response to changes in nutritional abundance	KT	ACT_4,HD_4,RelA_SpoT,TGS	ko00230,map00230
LL14B4_RS09150	LL14B4_09140	phea	pheA	WP_014570689.1	AWN66321.1	4.2.1.51	L-phenylalanine biosynthetic process	E	ACT,PDT	ko00400,ko01100,ko01110,ko01130,ko01230,map00400,map01100,map01110,map01130,map01230
LL14B4_RS01990	LL14B4_01990		pbp1B	WP_033900466.1	AWN65022.1	2.4.1.129	Transglycosylase	M	Transgly,Transpeptidase	ko00550,ko01100,ko01501,map00550,map01100,map01501
LL14B4_RS04950	LL14B4_04945		XK27_08635	WP_003130925.1	AWN65552.1	-	Uncharacterised ACR (DUF711)	S	DUF711	-
LL14B4_RS00840	LL14B4_00840		-	WP_003129781.1	AWN64813.1	-	-	-	-	-
LL14B4_RS00835	LL14B4_00835		rmlC	WP_010905193.1	AWN64812.1	5.1.3.13	dTDP-4-dehydrorhamnose 3,5-epimerase	M	dTDP_sugar_isom	ko00521,ko00523,ko01130,map00521,map00523,map01130
LL14B4_RS07860	LL14B4_07850		ypbG	WP_109991064.1	AWN66085.1	2.7.1.2	ROK family	GK	ROK	ko00010,ko00052,ko00500,ko00520,ko00521,ko00524,ko01100,ko01110,ko01120,ko01130,ko01200,map00010,map00052,map00500,map00520,map00521,map00524,map01100,map01110,map01120,map01130,map01200
LL14B4_RS02965	LL14B4_02965	mltg	mltG	WP_033899647.1	AWN65187.1	-	Functions as a peptidoglycan terminase that cleaves nascent peptidoglycan strands endolytically to terminate their elongation	S	YceG	-
LL14B4_RS05225	LL14B4_05220		ydiF	WP_039115323.1	AWN65606.1	-	ABC transporter	S	ABC_tran,ABC_tran_CTD,ABC_tran_Xtn	-
LL14B4_RS00730	LL14B4_00730		-	WP_010905174.1	AWN64792.1	-	-	-	-	-
LL14B4_RS04420	LL14B4_04415		vraS	WP_109990769.1	AWN65455.1	2.7.13.3	Histidine kinase	T	HATPase_c,HisKA_3	ko02020,map02020
LL14B4_RS08125	LL14B4_08115		-	WP_033901046.1	AWN66136.1	-	Putative ABC-transporter type IV	S	ABC_trans_CmpB	-
LL14B4_RS00625	LL14B4_00625		-	WP_109990583.1	AWN64772.1	-	Major Facilitator Superfamily	EGP	MFS_1,Sugar_tr	-
LL14B4_RS09080	LL14B4_09070		coiA	WP_109991118.1	AWN66307.1	-	Competence protein CoiA-like family	S	CoiA	-
LL14B4_RS11930	LL14B4_11920		ykuJ	WP_003130579.1	AWN66840.1	-	Protein of unknown function (DUF1797)	S	DUF1797	-
LL14B4_RS06680	LL14B4_06670	dltx		WP_003130223.1	AWN65872.1
LL14B4_RS13065	LL14B4_13055	ssb	ssb	WP_109991469.1	AWN67128.1	-	Plays an important role in DNA replication, recombination and repair. Binds to ssDNA and to an array of partner proteins to recruit them to their sites of action during DNA metabolism	L	SSB	ko03030,ko03430,ko03440,map03030,map03430,map03440
LL14B4_RS09545	LL14B4_09535		ytgP	WP_033899906.1	AWN66398.1	-	Polysaccharide biosynthesis protein	S	Polysacc_synt,Polysacc_synt_C	-
LL14B4_RS02245	LL14B4_02245		cps4A	WP_109990662.1	AWN65070.1	-	Cell envelope-related transcriptional attenuator domain	K	DNA_PPF,LytR_cpsA_psr	-
LL14B4_RS08900	LL14B4_08890		yagU1	WP_012898282.1	AWN66271.1	-	periplasmic secreted protein	S	DUF1440	-
LL14B4_RS05350	LL14B4_05345		-	WP_021722515.1	AWN65631.1	-	Nucleotidyltransferase	S	NTP_transf_6	-
LL14B4_RS05795	LL14B4_05790	rlmd	rumA_2	WP_162551495.1	AWN65714.1	2.1.1.190	Belongs to the class I-like SAM-binding methyltransferase superfamily. RNA M5U methyltransferase family	J	TRAM,tRNA_U5-meth_tr	-
LL14B4_RS07775	LL14B4_07765	trpe	trpE	WP_033900944.1	AWN66069.1	4.1.3.27	Part of a heterotetrameric complex that catalyzes the two-step biosynthesis of anthranilate, an intermediate in the biosynthesis of L-tryptophan. In the first step, the glutamine- binding beta subunit (TrpG) of anthranilate synthase (AS) provides the glutamine amidotransferase activity which generates ammonia as a substrate that, along with chorismate, is used in the second step, catalyzed by the…	EH	Anth_synt_I_N,Chorismate_bind	ko00400,ko00405,ko01100,ko01110,ko01130,ko01230,ko02024,ko02025,map00400,map00405,map01100,map01110,map01130,map01230,map02024,map02025
LL14B4_RS07805	LL14B4_07795		-	WP_033900953.1	AWN66074.1	-	membrane	S	VIT1	-
LL14B4_RS04350	LL14B4_04345	rpls	rplS	WP_012897519.1	AWN65442.1	-	This protein is located at the 30S-50S ribosomal subunit interface and may play a role in the structure and function of the aminoacyl-tRNA binding site	J	Ribosomal_L19	ko03010,map03010
LL14B4_RS03150	LL14B4_03150		-	WP_109990691.1	AWN65219.1	-	Major facilitator superfamily	EGP	MFS_1,Sugar_tr	-
LL14B4_RS12420	LL14B4_12410		rsuA	WP_033899257.1	AWN66921.1	5.4.99.19	RNA pseudouridylate synthase	J	PseudoU_synth_2,S4	-
LL14B4_RS08200	LL14B4_08190		WQ51_03320	WP_015426726.1	AWN66149.1	-	Protein of unknown function (DUF1149)	S	DUF1149	-
LL14B4_RS00395	LL14B4_00395	prma	prmA	WP_012896947.1	AWN64730.1	-	Methylates ribosomal protein L11	J	PrmA	-
LL14B4_RS12975	LL14B4_12965			WP_109991452.1	AWN67110.1
LL14B4_RS02775	LL14B4_02775		yvbK	WP_012897311.1	AWN65152.1	-	Acetyltransferase (GNAT) domain	K	Acetyltransf_1,Acetyltransf_10,Acetyltransf_7	-
LL14B4_RS02425	LL14B4_02425		ypsA	WP_010905434.1	AWN65105.1	-	Protein of unknown function (DUF1273)	S	DUF1273	-
LL14B4_RS04460	LL14B4_04455		butA	WP_012897548.1	AWN65463.1	1.1.1.304,1.1.1.76	KR domain	C	adh_short,adh_short_C2	ko00650,map00650
LL14B4_RS01225	LL14B4_01225	nrdg	nrdG	WP_025016575.1	AWN64882.1	1.97.1.4	Activation of anaerobic ribonucleoside-triphosphate reductase under anaerobic conditions by generation of an organic free radical, using S-adenosylmethionine and reduced flavodoxin as cosubstrates to produce 5'-deoxy-adenosine	C	Fer4_12,Radical_SAM	-
LL14B4_RS07425	LL14B4_07415		-	WP_109991030.1	AWN66010.1	-	-	-	-	-
LL14B4_RS01450	LL14B4_01450		ecfA1	WP_004255784.1	AWN64925.1	-	ATP-binding (A) component of a common energy-coupling factor (ECF) ABC-transporter complex. Unlike classic ABC transporters this ECF transporter provides the energy necessary to transport a number of different substrates	P	ABC_tran	ko02010,map02010
LL14B4_RS01885	LL14B4_01885		yoaT	WP_023163745.1	AWN65003.1	-	Protein of unknown function (DUF817)	S	DUF817	-
LL14B4_RS03790	LL14B4_03785	accb	accB	WP_012897457.1	AWN65335.1	-	first, biotin carboxylase catalyzes the carboxylation of the carrier protein and then the transcarboxylase transfers the carboxyl group to form malonyl-CoA	I	Biotin_lipoyl	ko00061,ko00620,ko00640,ko00720,ko01100,ko01110,ko01120,ko01130,ko01200,ko01212,map00061,map00620,map00640,map00720,map01100,map01110,map01120,map01130,map01200,map01212
LL14B4_RS00680	LL14B4_00680	gatb	gatB	WP_003129725.1	AWN64783.1	6.3.5.6,6.3.5.7	Allows the formation of correctly charged Asn-tRNA(Asn) or Gln-tRNA(Gln) through the transamidation of misacylated Asp- tRNA(Asn) or Glu-tRNA(Gln) in organisms which lack either or both of asparaginyl-tRNA or glutaminyl-tRNA synthetases. The reaction takes place in the presence of glutamine and ATP through an activated phospho-Asp-tRNA(Asn) or phospho-Glu-tRNA(Gln)	J	GatB_N,GatB_Yqey	ko00970,ko01100,map00970,map01100
LL14B4_RS08535	LL14B4_08525		ulaB	WP_012898229.1	AWN66205.1	2.7.1.194	PTS system, Lactose/Cellobiose specific IIB subunit	G	PTS_IIB	ko00053,ko01100,ko01120,ko02060,map00053,map01100,map01120,map02060
LL14B4_RS02090	LL14B4_02090		mvaK2	WP_109990652.1	AWN65041.1	2.7.4.2	GHMP kinases N terminal domain	I	GHMP_kinases_C,GHMP_kinases_N	ko00900,ko01100,ko01110,ko01130,map00900,map01100,map01110,map01130
LL14B4_RS01940	LL14B4_01940		ldhB	WP_003131609.1	AWN65012.1	1.1.1.27	Belongs to the LDH MDH superfamily. LDH family	C	Ldh_1_C,Ldh_1_N	ko00010,ko00270,ko00620,ko00640,ko01100,ko01110,ko01120,ko01130,ko04922,map00010,map00270,map00620,map00640,map01100,map01110,map01120,map01130,map04922
LL14B4_RS02275	LL14B4_02275		-	WP_033900495.1	AWN65075.1	-	Aminotransferase class-V	E	Aminotran_5	-
LL14B4_RS02705	LL14B4_02705		-	WP_003130528.1	AWN65138.1	-	Antibiotic biosynthesis monooxygenase	S	ABM	-
LL14B4_RS04315	LL14B4_04310		pbpX	WP_058203632.1	AWN65435.1	-	Penicillin-binding Protein dimerisation domain	M	PASTA,PBP_dimer,Transpeptidase	ko00550,ko01100,ko01501,map00550,map01100,map01501
LL14B4_RS09075	LL14B4_09065	pepf	pepF	WP_109991117.1	AWN66306.1	-	Oligopeptidase F	E	Peptidase_M3,Peptidase_M3_N	-
LL14B4_RS00755	LL14B4_00755		yutD	WP_012897022.1	AWN64797.1	-	Protein of unknown function (DUF1027)	S	DUF1027	-
LL14B4_RS05275	LL14B4_05270		trmK	WP_021722524.1	AWN65616.1	2.1.1.217	tRNA (adenine(22)-N(1))-methyltransferase	S	TrmK	-
LL14B4_RS02970	LL14B4_02970	grea	greA	WP_033899645.1	AWN65188.1	-	Necessary for efficient RNA polymerase transcription elongation past template-encoded arresting sites. The arresting sites in DNA have the property of trapping a certain fraction of elongating RNA polymerases that pass through, resulting in locked ternary complexes. Cleavage of the nascent transcript by cleavage factors such as GreA or GreB allows the resumption of elongation from the new 3'termi…	K	GreA_GreB,GreA_GreB_N	-
LL14B4_RS11440	LL14B4_11430	argf	argF	WP_004254507.1	AWN66747.1	2.1.3.3	Reversibly catalyzes the transfer of the carbamoyl group from carbamoyl phosphate (CP) to the N(epsilon) atom of ornithine (ORN) to produce L-citrulline	E	OTCace,OTCace_N	ko00220,ko01100,ko01110,ko01130,ko01230,map00220,map01100,map01110,map01130,map01230
LL14B4_RS00335	LL14B4_00335		mhqA	WP_017863957.1	AWN64719.1	-	Glyoxalase/Bleomycin resistance protein/Dioxygenase superfamily	E	Glyoxalase	-
LL14B4_RS00535	LL14B4_00535		yidC	WP_010905140.1	AWN64755.1	-	Required for the insertion and or proper folding and or complex formation of integral membrane proteins into the membrane. Involved in integration of membrane proteins that insert both dependently and independently of the Sec translocase complex, as well as at least some lipoproteins	U	60KD_IMP	ko02024,ko03060,ko03070,map02024,map03060,map03070
LL14B4_RS02075	LL14B4_02075		LL14B4_RS03315	WP_003131566.1	AWN65038.1	-	-	-	-	-
LL14B4_RS09170	LL14B4_09160		kinG	WP_012898325.1	AWN66325.1	-	His Kinase A (phosphoacceptor) domain	T	HATPase_c	-
LL14B4_RS03480	LL14B4_03475		apl	WP_010905527.1	AWN65276.1	3.1.3.1	alkaline phosphatase	S	SNARE_assoc	ko00730,ko00790,ko01100,ko02020,map00730,map00790,map01100,map02020
LL14B4_RS01680	LL14B4_01680		metQ	WP_003131672.1	AWN64962.1	-	EVIDENCE BY HOMOLOGY BIO03.01 Membranes, lipoproteins, and porins. ATTACHED TO THE OUTER MEMBRANE BY A LIPID ANCHOR. BELONGS TO THE NLPA FAMILY OF LIPOproteinS	P	Lipoprotein_9	ko02010,map02010
LL14B4_RS07910	LL14B4_07900		-	WP_187398593.1	AWN66093.1	-	Pfam:DUF1237	S	Glyco_hydro_125	-
LL14B4_RS05520	LL14B4_05515		-	WP_017864437.1	AWN65664.1	-	3-demethylubiquinone-9 3-methyltransferase	S	3-dmu-9_3-mt	-
LL14B4_RS05290	LL14B4_05285	yida	XK27_00835	WP_003130632.1	AWN65619.1	-	Sucrose-6F-phosphate phosphohydrolase	S	Hydrolase_3	-
LL14B4_RS12330	LL14B4_12320	zwf	zwf	WP_012898704.1	AWN66903.1	1.1.1.363,1.1.1.49	Catalyzes the oxidation of glucose 6-phosphate to 6- phosphogluconolactone	H	G6PD_C,G6PD_N	ko00030,ko00480,ko01100,ko01110,ko01120,ko01130,ko01200,ko05230,map00030,map00480,map01100,map01110,map01120,map01130,map01200,map05230
LL14B4_RS05200	LL14B4_05195		yodM	WP_033900233.1	AWN65601.1	3.6.1.27	Acid phosphatase homologues	I	PAP2	ko00550,map00550
LL14B4_RS12920	LL14B4_12910		-	WP_109991442.1	AWN67100.1	-	-	-	-	-
LL14B4_RS11800	LL14B4_11790		-	WP_033900715.1	AWN66816.1	-	Pyridoxamine 5'-phosphate oxidase	S	Putative_PNPOx	-
LL14B4_RS05065	LL14B4_05060		-	WP_058211987.1	AWN65574.1	-	Calcineurin-like phosphoesterase	S	Metallophos	-
LL14B4_RS07250	LL14B4_07240		yniG	WP_029344009.1	AWN65979.1	-	MFS/sugar transport protein	EGP	MFS_1	-
LL14B4_RS05110	LL14B4_05105	pare	parE	WP_012897614.1	AWN65583.1	-	Topoisomerase IV is essential for chromosome segregation. It relaxes supercoiled DNA. Performs the decatenation events required during the replication of a circular DNA molecule	L	DNA_gyraseB,DNA_gyraseB_C,HATPase_c,Toprim	-
LL14B4_RS00770	LL14B4_00770		hepT	WP_109991403.1	AWN67000.1	2.5.1.30	Polyprenyl synthetase	H	polyprenyl_synt	ko00900,ko01110,map00900,map01110
LL14B4_RS01960	LL14B4_01960		-	WP_003131604.1	AWN65016.1	-	MFS/sugar transport protein	U	MFS_1	-
LL14B4_RS05785	LL14B4_05780		nanE	WP_109990871.1	AWN65712.1	5.1.3.9	Converts N-acetylmannosamine-6-phosphate (ManNAc-6-P) to N-acetylglucosamine-6-phosphate (GlcNAc-6-P)	G	NanE	ko00520,map00520
LL14B4_RS12220	LL14B4_12210		-	WP_003131960.1	AWN67093.1	5.4.99.5	Chorismate mutase type II	E	CM_2	ko00400,ko01100,ko01110,ko01130,ko01230,map00400,map01100,map01110,map01130,map01230
LL14B4_RS02880	LL14B4_02880		ytxH	WP_015425946.1	AWN65172.1	-	YtxH-like protein	S	YtxH	-
LL14B4_RS08815	LL14B4_08805		malL	WP_109991105.1	AWN66255.1	3.2.1.20	Alpha amylase, catalytic domain	G	Alpha-amylase,DUF3459,Malt_amylase_C	ko00052,ko00500,ko01100,map00052,map00500,map01100
LL14B4_RS05910	LL14B4_05900	rnr	rnr	WP_033899574.1	AWN65734.1	-	3'-5' exoribonuclease that releases 5'-nucleoside monophosphates and is involved in maturation of structured RNAs	J	OB_RNB,RNB,S1	ko03018,map03018
LL14B4_RS04955	LL14B4_04950		yjhE	WP_033900051.1	AWN65553.1	-	Phage tail protein	S	-	-
LL14B4_RS01310	LL14B4_01310		-	WP_109990612.1	AWN64898.1	-	Bacterial protein of unknown function (DUF961)	S	DUF961	-
LL14B4_RS00765	LL14B4_00765		nrd	WP_003129755.1	AWN64799.1	-	Nitroreductase family	C	Nitroreductase	-
LL14B4_RS10880	LL14B4_10870		-	WP_004254956.1	AWN66642.1	-	UPF0126 domain	S	UPF0126	-
LL14B4_RS09585	LL14B4_09575		ppaC	WP_033899897.1	AWN66406.1	3.6.1.1	DHHA2	C	DHH,DHHA2	ko00190,map00190
LL14B4_RS01080	LL14B4_01080		-	WP_162551421.1	AWN64857.1	-	there are four paralogs in L.lactis	S	-	-
LL14B4_RS01085	LL14B4_01085			WP_033899319.1	AWN64858.1
LL14B4_RS03135	LL14B4_03135		scrB	WP_109990688.1	AWN65216.1	3.2.1.26	invertase	G	Glyco_hydro_32C,Glyco_hydro_32N	ko00052,ko00500,ko01100,map00052,map00500,map01100
LL14B4_RS04910	LL14B4_04905		-	WP_004255037.1	AWN67034.1	-	Protein of unknown function (DUF4059)	S	DUF4059	-
LL14B4_RS00190	LL14B4_00190		yafC	WP_033900573.1	AWN64691.1	-	Acetyltransferase (GNAT) family	S	Acetyltransf_1,Acetyltransf_9	-
LL14B4_RS07220	LL14B4_07210		hepT	WP_003131090.1	AWN65974.1	2.5.1.30,2.5.1.83	Polyprenyl synthetase	H	polyprenyl_synt	ko00900,ko01110,map00900,map01110
LL14B4_RS05765	LL14B4_05760				AWN65709.1
LL14B4_RS01270	LL14B4_01270			WP_109990607.1	AWN64891.1
LL14B4_RS00185	LL14B4_00185		yvdB	WP_033900575.1	AWN64690.1	-	STAS domain	P	STAS,Sulfate_transp	-
LL14B4_RS03445	LL14B4_03440	cydd	cydC	WP_109990720.1	AWN65270.1	-	ABC transporter transmembrane region	P	ABC_membrane,ABC_tran	ko02010,map02010
LL14B4_RS03450	LL14B4_03445	cydc	cydD	WP_109990721.1	AWN65271.1	-	ABC transporter transmembrane region	P	ABC_membrane,ABC_tran	ko02010,map02010
LL14B4_RS12520	LL14B4_12510
LL14B4_RS09375	LL14B4_09365			WP_015426950.1	AWN66366.1
LL14B4_RS09125	LL14B4_09115		-	WP_015426912.1	AWN66316.1	-	ATP-NAD kinase	I	DAGK_cat	-
LL14B4_RS03470	LL14B4_03465	lmra	lmrA	WP_032943351.1	AWN67023.1	3.6.3.44	Belongs to the ABC transporter superfamily. Multidrug exporter LmrA (TC 3.A.1.117.1) family	P	ABC_membrane,ABC_tran	ko01501,ko02010,map01501,map02010
LL14B4_RS03460	LL14B4_03455		-	WP_033898739.1	AWN65273.1	1.3.5.3	Flavodoxin domain	CH	Flavodoxin_5	ko00860,ko01100,ko01110,map00860,map01100,map01110
LL14B4_RS12190	LL14B4_12180	rpsf	rpsF	WP_003131954.1	AWN66878.1	-	Binds together with S18 to 16S ribosomal RNA	J	Ribosomal_S6	ko03010,map03010
LL14B4_RS09520	LL14B4_09510	rpob	rpoB	WP_033899915.1	AWN66393.1	2.7.7.6	DNA-dependent RNA polymerase catalyzes the transcription of DNA into RNA using the four ribonucleoside triphosphates as substrates	K	RNA_pol_Rpb2_1,RNA_pol_Rpb2_2,RNA_pol_Rpb2_3,RNA_pol_Rpb2_45,RNA_pol_Rpb2_6,RNA_pol_Rpb2_7	ko00230,ko00240,ko01100,ko03020,map00230,map00240,map01100,map03020
LL14B4_RS04300	LL14B4_04295		-	WP_109990765.1	AWN65432.1	-	Protein of unknown function (DUF805)	S	DUF805	-
LL14B4_RS03010	LL14B4_03010		fadD	WP_109990681.1	AWN65195.1	6.2.1.1	AMP-binding enzyme	IQ	AMP-binding	ko00010,ko00620,ko00640,ko00680,ko00720,ko01100,ko01110,ko01120,ko01130,ko01200,map00010,map00620,map00640,map00680,map00720,map01100,map01110,map01120,map01130,map01200
LL14B4_RS09130	LL14B4_09120		XK27_09705	WP_003132795.1	AWN66317.1	-	Metal dependent phosphohydrolases with conserved 'HD' motif.	S	HD	-
LL14B4_RS07745	LL14B4_07735	trpa	trpA	WP_033900935.1	AWN66064.1	4.2.1.20	The alpha subunit is responsible for the aldol cleavage of indoleglycerol phosphate to indole and glyceraldehyde 3- phosphate	E	Trp_syntA	ko00260,ko00400,ko01100,ko01110,ko01130,ko01230,map00260,map00400,map01100,map01110,map01130,map01230
LL14B4_RS08785	LL14B4_08775	yidd	ytjA	WP_012898265.1	AWN66249.1	-	Could be involved in insertion of integral membrane proteins into the membrane	S	Haemolytic	-
LL14B4_RS01220	LL14B4_01220	nrdd	nrdD	WP_109990600.1	AWN64881.1	1.1.98.6	Anaerobic ribonucleoside-triphosphate reductase	F	ATP-cone,NRDD	ko00230,ko00240,ko01100,map00230,map00240,map01100
LL14B4_RS08410	LL14B4_08400		pyrB	WP_033898645.1	AWN66181.1	2.1.3.2	aspartate carbamoyltransferase activity	F	OTCace,OTCace_N	ko00240,ko00250,ko01100,map00240,map00250,map01100
LL14B4_RS09360	LL14B4_09350		vraA	WP_109991128.1	AWN66363.1	6.2.1.3	acyl-CoA synthetases (AMP-forming) AMP-acid ligases II	IQ	AMP-binding,AMP-binding_C	ko00061,ko00071,ko01100,ko01212,ko02024,ko03320,ko04146,ko04216,ko04714,ko04920,map00061,map00071,map01100,map01212,map02024,map03320,map04146,map04216,map04714,map04920
LL14B4_RS11600	LL14B4_11590	rplq	rplQ	WP_003130558.1	AWN66777.1	-	structural constituent of ribosome	J	Ribosomal_L17	ko03010,map03010
LL14B4_RS11895	LL14B4_11885		uppS	WP_109991336.1	AWN66833.1	2.5.1.31	Catalyzes the condensation of isopentenyl diphosphate (IPP) with allylic pyrophosphates generating different type of terpenoids	H	Prenyltransf	ko00900,ko01110,map00900,map01110
LL14B4_RS11115	LL14B4_11105	pgsa	pgsA	WP_012898490.1	AWN66686.1	2.7.8.5	CDP-alcohol phosphatidyltransferase	I	CDP-OH_P_transf	ko00564,ko01100,map00564,map01100
LL14B4_RS05030	LL14B4_05025	whia	whiA	WP_015426241.1	AWN65567.1	-	May be required for sporulation	K	HTH_WhiA,LAGLIDADG_WhiA,WhiA_N	-
LL14B4_RS03720	LL14B4_03715		lrgA	WP_023188868.1	AWN65321.1	-	LrgA family	S	LrgA	-
LL14B4_RS03000	LL14B4_03000		-	WP_003129569.1	AWN65193.1	-	MacB-like periplasmic core domain	V	FtsX,MacB_PCD	-
LL14B4_RS05430	LL14B4_05425		-	WP_033899445.1	AWN65647.1	-	ATPases associated with a variety of cellular activities	V	ABC_tran	-
LL14B4_RS03380	LL14B4_03375		pepP	WP_109990715.1	AWN65257.1	3.4.11.9,3.4.13.9	Creatinase/Prolidase N-terminal domain	E	Creatinase_N,Peptidase_M24	-
LL14B4_RS07925	LL14B4_07915		xpkA	WP_109991070.1	AWN66096.1	4.1.2.22,4.1.2.9	D-xylulose 5-phosphate/D-fructose 6-phosphate phosphoketolase	G	XFP,XFP_C,XFP_N	ko00030,ko00710,ko01100,ko01120,map00030,map00710,map01100,map01120
LL14B4_RS06955	LL14B4_06945		-	WP_109990994.1	AWN65922.1	-	Binding-protein-dependent transport system inner membrane component	P	BPD_transp_1	-
LL14B4_RS08985	LL14B4_08975		manO	WP_003130895.1	AWN66288.1	-	Domain of unknown function (DUF956)	S	DUF956	-
LL14B4_RS00780	LL14B4_00780		-	WP_109990586.1	AWN64801.1	-	CAAX protease self-immunity	V	Abi	-
LL14B4_RS12090	LL14B4_12080		-	WP_003132639.1	AWN66864.1	-	Domain of unknown function (DUF1912)	S	DUF1912	-
LL14B4_RS11270	LL14B4_11260		-	WP_004254648.1	AWN66714.1	-	-	-	-	-
LL14B4_RS03680	LL14B4_03675		-	WP_017864309.1	AWN67025.1	-	Pentapeptide repeats (8 copies)	S	Pentapeptide,Pentapeptide_4	-
LL14B4_RS03870	LL14B4_03865		xth	WP_021722957.1	AWN65351.1	3.1.11.2	Endonuclease/Exonuclease/phosphatase family	L	Exo_endo_phos	ko03410,map03410
LL14B4_RS08845	LL14B4_08835		malF	WP_109991107.1	AWN66260.1	-	Binding-protein-dependent transport system inner membrane component	P	BPD_transp_1	ko02010,map02010
LL14B4_RS01315	LL14B4_01315		ydcQ	WP_109990613.1	AWN64899.1	-	Ftsk spoiiie family protein	D	FtsK_SpoIIIE	-
LL14B4_RS12785	LL14B4_12775			WP_109991393.1	AWN66979.1
LL14B4_RS05670	LL14B4_05665	folb	folB	WP_003132106.1	AWN65692.1	1.13.11.81,4.1.2.25,5.1.99.8	Catalyzes the conversion of 7,8-dihydroneopterin to 6- hydroxymethyl-7,8-dihydropterin	H	FolB	ko00790,ko01100,map00790,map01100
LL14B4_RS03140	LL14B4_03140		scrA	WP_109990689.1	AWN65217.1	2.7.1.211	phosphotransferase system	G	PTS_EIIA_1,PTS_EIIB,PTS_EIIC	ko00500,ko02060,map00500,map02060
LL14B4_RS12070	LL14B4_12060		-	WP_058204784.1	AWN66861.1	1.6.5.2	NmrA family	GM	NAD_binding_10,NmrA	ko00130,ko01110,map00130,map01110
LL14B4_RS06675	LL14B4_06665	dlta	dltA	WP_109990968.1	AWN65871.1	6.1.1.13	Catalyzes the first step in the D-alanylation of lipoteichoic acid (LTA), the activation of D-alanine and its transfer onto the D-alanyl carrier protein (Dcp) DltC. In an ATP- dependent two-step reaction, forms a high energy D-alanyl-AMP intermediate, followed by transfer of the D-alanyl residue as a thiol ester to the phosphopantheinyl prosthetic group of the Dcp. D-alanylation of LTA plays an i…	H	AMP-binding,AMP-binding_C	ko00473,ko01503,ko02020,ko05150,map00473,map01503,map02020,map05150
LL14B4_RS05390	LL14B4_05385	glys	glyS	WP_058212252.1	AWN65639.1	6.1.1.14	glycyl-tRNA aminoacylation	J	DALR_1,tRNA_synt_2f	ko00970,map00970
LL14B4_RS02015	LL14B4_02015	nox	noxE	WP_023188995.1	AWN65026.1	-	3-hydroxyacyl-CoA dehydrogenase, NAD binding domain	C	Pyr_redox_2,Pyr_redox_dim	-
LL14B4_RS06840	LL14B4_06830	ylqf	rbgA	WP_012897895.1	AWN65903.1	-	Required for a late step of 50S ribosomal subunit assembly. Has GTPase activity	S	MMR_HSR1	-
LL14B4_RS01590	LL14B4_01590		ycjM	WP_109990638.1	AWN64946.1	3.1.3.5,3.1.3.6,3.1.4.16	5'-nucleotidase, C-terminal domain	F	5_nucleotid_C,Metallophos	ko00230,ko00240,ko00760,ko01100,ko01110,map00230,map00240,map00760,map01100,map01110
LL14B4_RS06595	LL14B4_06585	glpo	glpD	WP_109990961.1	AWN65856.1	1.1.3.21,1.1.5.3	C-terminal domain of alpha-glycerophosphate oxidase	C	DAO,DAO_C	ko00564,ko01110,map00564,map01110
LL14B4_RS02950	LL14B4_02950	recj	recJ	WP_109990680.1	AWN65184.1	-	Single-strand DNA-specific exonuclease, C terminal domain	L	DHH,DHHA1,ssDNA-exonuc_C	ko03410,ko03430,ko03440,map03410,map03430,map03440
LL14B4_RS07685	LL14B4_07675			WP_021722758.1	AWN66053.1
LL14B4_RS08620	LL14B4_08610	purb	purB	WP_109991100.1	AWN66222.1	4.3.2.2	Adenylosuccinate lyase C-terminus	F	ADSL_C,Lyase_1	ko00230,ko00250,ko01100,ko01110,ko01130,map00230,map00250,map01100,map01110,map01130
LL14B4_RS09690	LL14B4_09680		-	WP_109991153.1	AWN66426.1	-	-	-	-	-
LL14B4_RS06125	LL14B4_06115		-	WP_109990901.1	AWN65774.1	-	YopX protein	S	YopX	-
LL14B4_RS03170	LL14B4_03170		-	WP_233610974.1		-	Helix-turn-helix XRE-family like proteins	K	HTH_3	-
LL14B4_RS02800	LL14B4_02800		serA	WP_017864199.1	AWN65157.1	1.1.1.399,1.1.1.95	D-isomer specific 2-hydroxyacid dehydrogenase, catalytic domain	C	2-Hacid_dh,2-Hacid_dh_C,ACT_4	ko00260,ko00680,ko01100,ko01120,ko01130,ko01200,ko01230,map00260,map00680,map01100,map01120,map01130,map01200,map01230
LL14B4_RS11540	LL14B4_11530		-	WP_109991333.1	AWN66766.1	-	Membrane-associated phospholipid phosphatase	I	PAP2	-
LL14B4_RS09015	LL14B4_09005	phou	phoU	WP_003130887.1	AWN66294.1	-	Plays a role in the regulation of phosphate uptake	P	PhoU	-
LL14B4_RS05435	LL14B4_05430		ylbB	WP_033899447.1	AWN65648.1	-	MacB-like periplasmic core domain	MV	FtsX,MacB_PCD	-
LL14B4_RS06730	LL14B4_06720
LL14B4_RS00240	LL14B4_00240		pdhA	WP_010905077.1	AWN64700.1	1.2.4.1	Dehydrogenase E1 component	C	E1_dh	ko00010,ko00020,ko00620,ko01100,ko01110,ko01120,ko01130,ko01200,ko04066,ko04922,ko05230,map00010,map00020,map00620,map01100,map01110,map01120,map01130,map01200,map04066,map04922,map05230
LL14B4_RS00235	LL14B4_00235		pdhB	WP_010905076.1	AWN64699.1	1.2.4.1	Transketolase, pyrimidine binding domain	C	Transket_pyr,Transketolase_C	ko00010,ko00020,ko00620,ko01100,ko01110,ko01120,ko01130,ko01200,ko04066,ko04922,ko05230,map00010,map00020,map00620,map01100,map01110,map01120,map01130,map01200,map04066,map04922,map05230
LL14B4_RS02630	LL14B4_02630		-	WP_003130508.1	AWN65124.1	-	Eukaryotic phosphomannomutase	S	PMM	-
LL14B4_RS09370	LL14B4_09360			WP_162551465.1	AWN66365.1
LL14B4_RS11415	LL14B4_11405		arcD	WP_015427125.1	AWN66742.1	-	Belongs to the amino acid-polyamine-organocation (APC) superfamily. Basic amino acid polyamine antiporter (APA) (TC 2.A.3.2) family	E	AA_permease_2	-
LL14B4_RS08335	LL14B4_08325		divIB	WP_017864796.1	AWN66169.1	-	Cell division protein that may be involved in stabilizing or promoting the assembly of the division complex	D	FtsQ,POTRA_1	ko04112,map04112
LL14B4_RS09880	LL14B4_09870		-	WP_010906174.1	AWN66463.1	-	YGGT family	S	YGGT	-
LL14B4_RS07960	LL14B4_07950	xyla	xylA	WP_109991073.1	AWN66103.1	5.3.1.5	Belongs to the xylose isomerase family	G	AP_endonuc_2	ko00040,ko00051,ko01100,map00040,map00051,map01100
LL14B4_RS08540	LL14B4_08530		-	WP_033898664.1	AWN66206.1	-	Phosphoenolpyruvate-dependent sugar phosphotransferase system, EIIA 2	GKT	Mga,PRD,PTS_EIIA_2,PTS_IIB	-
LL14B4_RS06895	LL14B4_06885		icaA	WP_187398352.1	AWN67046.1	-	Glycosyl transferase family group 2	M	Chitin_synth_2,Glyco_tranf_2_3,Glyco_trans_2_3,Glycos_transf_2	-
LL14B4_RS11650	LL14B4_11640	rpse	rpsE	WP_003129922.1	AWN66787.1	-	Located at the back of the 30S subunit body where it stabilizes the conformation of the head with respect to the body	J	Ribosomal_S5,Ribosomal_S5_C	ko03010,map03010
LL14B4_RS05950	LL14B4_05940	hisa	hisA	WP_012897810.1	AWN65742.1	5.3.1.16	1-(5-phosphoribosyl)-5-[(5-phosphoribosylamino)methylideneamino]imidazole-4-carboxamide isomerase activity	E	His_biosynth	ko00340,ko01100,ko01110,ko01230,map00340,map01100,map01110,map01230
LL14B4_RS06765	LL14B4_06755	cbpb	ykuL	WP_010905865.1	AWN65888.1	-	Domain in cystathionine beta-synthase and other proteins.	S	CBS	-
LL14B4_RS12260	LL14B4_12250			WP_233610988.1	AWN66890.1
LL14B4_RS05500	LL14B4_05495		-	WP_109990852.1	AWN65660.1	-	-	-	-	-
LL14B4_RS09575	LL14B4_09565	pept	pepT	WP_015426966.1	AWN66404.1	3.4.11.4	Cleaves the N-terminal amino acid of tripeptides	E	M20_dimer,Peptidase_M20,Peptidase_M42	-
LL14B4_RS07760	LL14B4_07750	trpc	trpC	WP_109991061.1	AWN66067.1	4.1.1.48	indole-3-glycerol-phosphate synthase activity	E	IGPS	ko00400,ko01100,ko01110,ko01130,ko01230,map00400,map01100,map01110,map01130,map01230
LL14B4_RS08670	LL14B4_08660		mapZ	WP_058211629.1	AWN66230.1	-	Early cell division protein that marks the future cell division site and supports proper FtsZ ring positioning	D	-	-
LL14B4_RS01005	LL14B4_01005		XK27_05710	WP_023163692.1	AWN64842.1	-	Acetyltransferase (GNAT) domain	K	Acetyltransf_1,Acetyltransf_10,Acetyltransf_7	-
LL14B4_RS04875	LL14B4_04870		-	WP_004255012.1	AWN65541.1	-	ASCH	S	ASCH	-
LL14B4_RS11020	LL14B4_11010			WP_004254823.1	AWN66670.1
LL14B4_RS09085	LL14B4_09075		yriBccpa	WP_012898312.1	AWN66308.1	-	DUF218 domain	S	DUF218	-
LL14B4_RS07380	LL14B4_07370		-	WP_080735972.1	AWN66003.1	-	Acyltransferase family	I	Acyl_transf_3	-
LL14B4_RS07955	LL14B4_07945	xylb	xylB	WP_109991072.1	AWN66102.1	2.7.1.17	FGGY family of carbohydrate kinases, C-terminal domain	F	FGGY_C,FGGY_N	ko00040,ko01100,map00040,map01100
LL14B4_RS11610	LL14B4_11600	rpsk	rpsK	WP_010906297.1	AWN66779.1	-	Located on the platform of the 30S subunit, it bridges several disparate RNA helices of the 16S rRNA. Forms part of the Shine-Dalgarno cleft in the 70S ribosome	J	Ribosomal_S11	ko03010,map03010
LL14B4_RS01975	LL14B4_01975		nhaP1	WP_003131601.1	AWN65019.1	-	Sodium/hydrogen exchanger family	P	Na_H_Exchanger	-
LL14B4_RS02050	LL14B4_02050	tmk	tmk	WP_012897230.1	AWN65033.1	2.7.4.9	Phosphorylation of dTMP to form dTDP in both de novo and salvage pathways of dTTP synthesis	F	Thymidylate_kin	ko00240,ko01100,map00240,map01100
LL14B4_RS04370	LL14B4_04365	pnuc	pnuC	WP_109990767.1	AWN65446.1	-	Nicotinamide mononucleotide transporter	H	NMN_transporter	-
LL14B4_RS01685	LL14B4_01685		metN	WP_003131670.1	AWN64963.1	-	Part of the ABC transporter complex MetNIQ involved in methionine import. Responsible for energy coupling to the transport system	P	ABC_tran,NIL	ko02010,map02010
LL14B4_RS02890	LL14B4_02890		kup	WP_109990677.1	AWN65174.1	-	Transport of potassium into the cell	P	K_trans	-
LL14B4_RS09590	LL14B4_09580	pfla	pflA	WP_003130318.1	AWN66407.1	1.97.1.4	Activation of pyruvate formate-lyase under anaerobic conditions by generation of an organic free radical, using S- adenosylmethionine and reduced flavodoxin as cosubstrates to produce 5'-deoxy-adenosine	C	Fer4_12,Radical_SAM	-
LL14B4_RS11120	LL14B4_11110		ymfM	WP_109991315.1	AWN66687.1	-	Helix-turn-helix domain	S	DUF4115,HTH_25	-
LL14B4_RS02095	LL14B4_02095	fni	fni	WP_109990653.1	AWN65042.1	5.3.3.2	Involved in the biosynthesis of isoprenoids. Catalyzes the 1,3-allylic rearrangement of the homoallylic substrate isopentenyl (IPP) to its allylic isomer, dimethylallyl diphosphate (DMAPP)	C	FMN_dh	ko00900,ko01100,ko01110,ko01130,map00900,map01100,map01110,map01130
LL14B4_RS10820	LL14B4_10810		fba	WP_003131457.1	AWN66641.1	4.1.2.13,4.1.2.29	Fructose-bisphosphate aldolase class-II	G	F_bP_aldolase	ko00010,ko00030,ko00051,ko00562,ko00680,ko00710,ko01100,ko01110,ko01120,ko01130,ko01200,ko01230,map00010,map00030,map00051,map00562,map00680,map00710,map01100,map01110,map01120,map01130,map01200,map01230
LL14B4_RS05740	LL14B4_05735		-	WP_103055231.1	AWN67040.1	-	Phage integrase family	L	Phage_integrase	-
LL14B4_RS00255	LL14B4_00255		yagB	WP_021723190.1	AWN64703.1	-	Metal dependent phosphohydrolases with conserved 'HD' motif.	S	HD	-
LL14B4_RS00250	LL14B4_00250		glpQ	WP_012896926.1	AWN64702.1	3.1.4.46	Glycerophosphoryl diester phosphodiesterase family	C	GDPD	ko00564,map00564
LL14B4_RS03675	LL14B4_03670		XK27_12505	WP_003132474.1	AWN65313.1	-	Nitroreductase family	C	Nitroreductase	-
LL14B4_RS03685	LL14B4_03680	der	der	WP_003132476.1	AWN65314.1	-	GTPase that plays an essential role in the late steps of ribosome biogenesis	S	KH_dom-like,MMR_HSR1	-
LL14B4_RS11625	LL14B4_11615	infa	infA	WP_003130554.1	AWN66782.1	-	One of the essential components for the initiation of protein synthesis. Stabilizes the binding of IF-2 and IF-3 on the 30S subunit to which N-formylmethionyl-tRNA(fMet) subsequently binds. Helps modulate mRNA selection, yielding the 30S pre- initiation complex (PIC). Upon addition of the 50S ribosomal subunit IF-1, IF-2 and IF-3 are released leaving the mature 70S translation initation complex	J	eIF-1a	-
LL14B4_RS02625	LL14B4_02625	yidc	yidC	WP_033899694.1	AWN65123.1	-	Required for the insertion and or proper folding and or complex formation of integral membrane proteins into the membrane. Involved in integration of membrane proteins that insert both dependently and independently of the Sec translocase complex, as well as at least some lipoproteins	U	60KD_IMP	ko02024,ko03060,ko03070,map02024,map03060,map03070
LL14B4_RS05645	LL14B4_05640		cspR	WP_109990863.1	AWN65687.1	2.1.1.207	Belongs to the class IV-like SAM-binding methyltransferase superfamily. RNA methyltransferase TrmH family. TrmL subfamily	J	SpoU_methylase	-
LL14B4_RS00175	LL14B4_00175		-	WP_047205962.1	AWN64688.1	-	Acetyltransferase (GNAT) domain	K	Acetyltransf_10	-
LL14B4_RS02940	LL14B4_02940	rnz	rnz	WP_003129545.1	AWN65182.1	3.1.26.11	Zinc phosphodiesterase, which displays some tRNA 3'- processing endonuclease activity. Probably involved in tRNA maturation, by removing a 3'-trailer from precursor tRNA	J	Lactamase_B,Lactamase_B_2	ko03013,map03013
LL14B4_RS00045	LL14B4_00045			WP_058217594.1	AWN64672.1
LL14B4_RS04435	LL14B4_04430		ppiB	WP_012897543.1	AWN65458.1	5.2.1.8	PPIases accelerate the folding of proteins. It catalyzes the cis-trans isomerization of proline imidic peptide bonds in oligopeptides	O	Hydrolase_3,Pro_isomerase	-
LL14B4_RS04090	LL14B4_04085	muty	mutY	WP_109990751.1	AWN65392.1	-	NUDIX domain	L	EndIII_4Fe-2S,HhH-GPD,NUDIX_4	ko03410,map03410
LL14B4_RS09555	LL14B4_09545			WP_012898367.1	AWN66400.1
LL14B4_RS07730	LL14B4_07720		bglH	WP_033900932.1	AWN66062.1	3.2.1.86	Belongs to the glycosyl hydrolase 1 family	G	Glyco_hydro_1	ko00010,ko00500,map00010,map00500
LL14B4_RS09850	LL14B4_09840	tuf	tuf	WP_003132374.1	AWN66458.1	-	This protein promotes the GTP-dependent binding of aminoacyl-tRNA to the A-site of ribosomes during protein biosynthesis	J	GTP_EFTU,GTP_EFTU_D2,GTP_EFTU_D3	ko02010,map02010
LL14B4_RS03495	LL14B4_03490		-	WP_003129657.1	AWN65279.1	-	Protein of unknown function (DUF1275)	S	DUF1275	-
LL14B4_RS06790	LL14B4_06780		lysA	WP_109990976.1	AWN65893.1	4.1.1.20	Specifically catalyzes the decarboxylation of meso- diaminopimelate (meso-DAP) to L-lysine	E	Orn_Arg_deC_N,Orn_DAP_Arg_deC	ko00300,ko01100,ko01110,ko01120,ko01130,ko01230,map00300,map01100,map01110,map01120,map01130,map01230
LL14B4_RS11805	LL14B4_11795		rluA	WP_033900713.1	AWN66817.1	5.4.99.23,5.4.99.28,5.4.99.29	Responsible for synthesis of pseudouridine from uracil	J	PseudoU_synth_2	-
LL14B4_RS01770	LL14B4_01770	ahpf	ahpF	WP_010905291.1	AWN64980.1	-	Thioredoxin domain	C	Pyr_redox_2,Thioredoxin_3	-
LL14B4_RS09245	LL14B4_09235		glnQ	WP_003132766.1	AWN66340.1	3.6.3.21	AAA domain, putative AbiEii toxin, Type IV TA system	E	ABC_tran	-
LL14B4_RS08295	LL14B4_08285		LL14B4_RS08295	WP_058203049.1	AWN66164.1	-	WxL domain surface cell wall-binding	S	WxL	-
LL14B4_RS11075	LL14B4_11065		ypjC	WP_012898480.1	AWN67081.1	-	Uncharacterized protein conserved in bacteria (DUF2179)	S	DUF2179,YitT_membrane	-
LL14B4_RS09120	LL14B4_09110		ybhL	WP_017864892.1	AWN66315.1	-	Inhibitor of apoptosis-promoting Bax1	S	Bax1-I	-
LL14B4_RS09915	LL14B4_09905		yurR	WP_033899840.1	AWN66469.1	1.4.5.1	FAD dependent oxidoreductase	E	DAO	ko00360,map00360
LL14B4_RS08415	LL14B4_08405		pyrP	WP_010906053.1	AWN66182.1	-	Permease family	F	Xan_ur_permease	-
LL14B4_RS00020	LL14B4_00020	adda	addA	WP_109990569.1	AWN64667.1	3.6.4.12	ATP-dependent helicase nuclease subunit A	L	PDDEXK_1,UvrD-helicase,UvrD_C	-
LL14B4_RS04020	LL14B4_04015				AWN65380.1
LL14B4_RS02395	LL14B4_02395		oppA	WP_109990668.1	AWN65099.1	-	EVIDENCE BY HOMOLOGY BIO13.02 TRANSPORT AND BINDING proteinS Amino acids, peptides and amines	E	SBP_bac_5	ko01501,ko02010,ko02024,map01501,map02010,map02024
LL14B4_RS11945	LL14B4_11935	pola	polA	WP_109991338.1	AWN66843.1	2.7.7.7	In addition to polymerase activity, this DNA polymerase exhibits	L	5_3_exonuc,5_3_exonuc_N,DNA_pol_A	ko00230,ko00240,ko01100,ko03030,ko03410,ko03420,ko03440,map00230,map00240,map01100,map03030,map03410,map03420,map03440
LL14B4_RS08285	LL14B4_08275		-	WP_017864788.1	AWN66163.1	-	Protein of unknown function C-terminal (DUF3324)	S	DUF3324,DUF916	-
LL14B4_RS09805	LL14B4_09795		ybbB	WP_033899857.1	AWN66449.1	-	protein homotetramerization	S	DUF1211	-
LL14B4_RS11245	LL14B4_11235		ecsB	WP_085623776.1	AWN66709.1	-	Bacterial ABC transporter protein EcsB	U	EcsB	-
LL14B4_RS08795	LL14B4_08785		ciaH	WP_033899080.1	AWN66251.1	2.7.13.3	His Kinase A (phosphoacceptor) domain	T	HATPase_c,HisKA	ko02020,ko02024,map02020,map02024
LL14B4_RS08345	LL14B4_08335	murd	murD	WP_003130748.1	AWN66171.1	6.3.2.9	Cell wall formation. Catalyzes the addition of glutamate to the nucleotide precursor UDP-N-acetylmuramoyl-L-alanine (UMA)	M	Mur_ligase_C,Mur_ligase_M	ko00471,ko00550,ko01100,map00471,map00550,map01100
LL14B4_RS05885	LL14B4_05875		kdpA	WP_109990881.1	AWN65729.1	3.6.3.12	Part of the high-affinity ATP-driven potassium transport (or Kdp) system, which catalyzes the hydrolysis of ATP coupled with the electrogenic transport of potassium into the cytoplasm. This subunit binds and transports the potassium across the cytoplasmic membrane	P	KdpA	ko02020,map02020
LL14B4_RS05890	LL14B4_05880	kdpb	kdpB	WP_103054739.1	AWN65730.1	3.6.3.12	Part of the high-affinity ATP-driven potassium transport (or Kdp) system, which catalyzes the hydrolysis of ATP coupled with the electrogenic transport of potassium into the cytoplasm. This subunit is responsible for energy coupling to the transport system	P	E1-E2_ATPase,Hydrolase	ko02020,map02020
LL14B4_RS06865	LL14B4_06855		-	WP_103054791.1	AWN65908.1	-	Protein of unknown function (DUF805)	S	DUF805	-
LL14B4_RS11545	LL14B4_11535		-	WP_012898594.1	AWN66767.1	-	Acetyltransferase (GNAT) domain	S	Acetyltransf_1,Acetyltransf_10	-
LL14B4_RS12460	LL14B4_12450		-	WP_109991350.1	AWN66929.1	3.6.3.8	Cation transporting ATPase, C-terminus	P	Cation_ATPase,Cation_ATPase_C,Cation_ATPase_N,E1-E2_ATPase,Hydrolase,Hydrolase_3	-
LL14B4_RS01020	LL14B4_01020		ylbM	WP_058206198.1	AWN64845.1	-	HIGH Nucleotidyl Transferase	S	HIGH_NTase1	-
LL14B4_RS07095	LL14B4_07085		-	WP_033899008.1	AWN65949.1	-	Glyoxalase-like domain	S	Glyoxalase	-
LL14B4_RS01455	LL14B4_01455		ecfA2	WP_033900397.1	AWN64926.1	-	ATP-binding (A) component of a common energy-coupling factor (ECF) ABC-transporter complex. Unlike classic ABC transporters this ECF transporter provides the energy necessary to transport a number of different substrates	P	ABC_tran	ko02010,map02010
LL14B4_RS01530	LL14B4_01530		-	WP_003131711.1	AWN67006.1	-	Protein of unknown function (DUF1447)	S	DUF1447	-
LL14B4_RS13010	LL14B4_13000			WP_109991459.1	AWN67117.1
LL14B4_RS09365	LL14B4_09355		yhfS	WP_109991129.1	AWN66364.1	2.3.1.9	Belongs to the thiolase family	I	Thiolase_C,Thiolase_N	ko00071,ko00072,ko00280,ko00310,ko00362,ko00380,ko00620,ko00630,ko00640,ko00650,ko00720,ko00900,ko01100,ko01110,ko01120,ko01130,ko01200,ko01212,ko02020,map00071,map00072,map00280,map00310,map00362,map00380,map00620,map00630,map00640,map00650,map00720,map00900,map01100,map01110,map01120,map01130,map01200,map01212,map02020
LL14B4_RS10915	LL14B4_10905		patB	WP_109991305.1	AWN66649.1	4.4.1.8	Aminotransferase class I and II	E	Aminotran_1_2	ko00270,ko00450,ko01100,ko01110,ko01230,map00270,map00450,map01100,map01110,map01230
LL14B4_RS02755	LL14B4_02755	prfa	prfA	WP_003129495.1	AWN65148.1	-	Peptide chain release factor 1 directs the termination of translation in response to the peptide chain termination codons UAG and UAA	J	PCRF,RF-1	-
LL14B4_RS07225	LL14B4_07215	rsmg	rsmG	WP_003131091.1	AWN65975.1	2.1.1.170	Specifically methylates the N7 position of a guanine in 16S rRNA	J	GidB	-
LL14B4_RS05315	LL14B4_05310		ysxB	WP_012897702.1	AWN65624.1	-	Pfam:Peptidase_C108	J	Peptidase_Prp	-
LL14B4_RS08510	LL14B4_08500		asd	WP_109991092.1	AWN66201.1	1.2.1.11	Catalyzes the NADPH-dependent formation of L-aspartate- semialdehyde (L-ASA) by the reductive dephosphorylation of L- aspartyl-4-phosphate	E	Semialdhyde_dh,Semialdhyde_dhC	ko00260,ko00261,ko00270,ko00300,ko01100,ko01110,ko01120,ko01130,ko01210,ko01230,map00260,map00261,map00270,map00300,map01100,map01110,map01120,map01130,map01210,map01230
LL14B4_RS00620	LL14B4_00620		-	WP_003129712.1	AWN64771.1	-	Protein of unknown function (DUF975)	S	DUF975	-
LL14B4_RS03530	LL14B4_03525			WP_058211476.1	AWN65285.1
LL14B4_RS05270	LL14B4_05265	nth	nth	WP_012897695.1	AWN65615.1	4.2.99.18	DNA repair enzyme that has both DNA N-glycosylase activity and AP-lyase activity. The DNA N-glycosylase activity releases various damaged pyrimidines from DNA by cleaving the N- glycosidic bond, leaving an AP (apurinic apyrimidinic) site. The AP-lyase activity cleaves the phosphodiester bond 3' to the AP site by a beta-elimination, leaving a 3'-terminal unsaturated sugar and a product with a term…	L	EndIII_4Fe-2S,HhH-GPD	ko03410,map03410
LL14B4_RS11050	LL14B4_11040	hslo	hslO	WP_004254807.1	AWN66675.1	-	Redox regulated molecular chaperone. Protects both thermally unfolding and oxidatively damaged proteins from irreversible aggregation. Plays an important role in the bacterial defense system toward oxidative stress	O	HSP33	-
LL14B4_RS08895	LL14B4_08885		yrfB	WP_033899386.1	AWN66270.1	-	NADH flavin oxidoreductases, Old Yellow Enzyme family	C	Oxidored_FMN	-
LL14B4_RS11425	LL14B4_11415	arcc	arcC	WP_033900766.1	AWN66744.1	2.7.2.2	EVIDENCE BY HOMOLOGY BIO06.02 ENERGY METABOLISM. Amino acids and amines. THIRD STEP IN ARGININE DEGRADATION VIA ARGININE DEIMINASE. There are three such genes arcC1, arcC2 and arcC3	E	AA_kinase	ko00220,ko00230,ko00910,ko01100,ko01120,ko01200,map00220,map00230,map00910,map01100,map01120,map01200
LL14B4_RS09925	LL14B4_09915		-	WP_033899838.1	AWN66471.1	-	Sugar (and other) transporter	EGP	MFS_1	-
LL14B4_RS09820	LL14B4_09810	pnp	pnp	WP_109991159.1	AWN66452.1	2.7.7.8	Involved in mRNA degradation. Catalyzes the phosphorolysis of single-stranded polyribonucleotides processively in the 3'- to 5'-direction	J	KH_1,PNPase,RNase_PH,RNase_PH_C,S1	ko00230,ko00240,ko03018,map00230,map00240,map03018
LL14B4_RS09785	LL14B4_09775		-	WP_014570709.1	AWN66445.1	-	-	-	-	-
LL14B4_RS02575	LL14B4_02575		clpE	WP_012897283.1	AWN65114.1	-	could be necessary for degrading proteins generated by certain types of stress	O	AAA,AAA_2,ClpB_D2-small,UVR	-
LL14B4_RS12050	LL14B4_12040		-	WP_003132654.1	AWN67090.1	-	Multidrug resistance	E	MFS_1,Sugar_tr	-
LL14B4_RS05610	LL14B4_05605		fat	WP_033899489.1	AWN65681.1	3.1.2.21	Acyl-ACP thioesterase	I	Acyl-ACP_TE	ko00061,ko01100,map00061,map01100
LL14B4_RS06565	LL14B4_06555		asp1	WP_014017382.1	AWN65850.1	-	Asp23 family, cell envelope-related function	S	Asp23	-
LL14B4_RS01980	LL14B4_01980		-	WP_010905310.1	AWN65020.1	-	-	-	-	-
LL14B4_RS04620	LL14B4_04615		-	WP_109990784.1	AWN65493.1	-	Belongs to the 'phage' integrase family	L	Phage_int_SAM_3,Phage_integrase	-
LL14B4_RS03725	LL14B4_03720	rimp	rimP	WP_010905551.1	AWN65322.1	-	Required for maturation of 30S ribosomal subunits	J	DUF150,DUF150_C	-
LL14B4_RS01385	LL14B4_01385			WP_109990625.1	AWN64913.1
LL14B4_RS03435	LL14B4_03430		cydA	WP_109990719.1	AWN65268.1	1.10.3.14	Cytochrome bd terminal oxidase subunit I	C	Cyt_bd_oxida_I	ko00190,ko01100,ko02020,map00190,map01100,map02020
LL14B4_RS02795	LL14B4_02795	serc	serC	WP_058211554.1	AWN65156.1	2.6.1.52	Catalyzes the reversible conversion of 3- phosphohydroxypyruvate to phosphoserine and of 3-hydroxy-2-oxo-4- phosphonooxybutanoate to phosphohydroxythreonine	H	Aminotran_5	ko00260,ko00680,ko00750,ko01100,ko01120,ko01130,ko01200,ko01230,map00260,map00680,map00750,map01100,map01120,map01130,map01200,map01230
LL14B4_RS06030	LL14B4_06020	buda	budA	WP_033899624.1	AWN65758.1	4.1.1.5	acetoin biosynthetic process	H	AAL_decarboxy	ko00650,ko00660,map00650,map00660
LL14B4_RS10810	LL14B4_10800		yvlB	WP_003131459.1	AWN66640.1	-	Putative adhesin	S	DUF4097	-
LL14B4_RS00645	LL14B4_00645			WP_003129719.1	AWN64776.1
LL14B4_RS05630	LL14B4_05625		xpt	WP_003132093.1	AWN65685.1	2.4.2.22	Converts the preformed base xanthine, a product of nucleic acid breakdown, to xanthosine 5'-monophosphate (XMP), so it can be reused for RNA or DNA synthesis	F	Pribosyltran	ko00230,ko01100,ko01110,map00230,map01100,map01110
LL14B4_RS08060	LL14B4_08050	purq	purQ	WP_047206520.1	AWN66123.1	6.3.5.3	Part of the phosphoribosylformylglycinamidine synthase complex involved in the purines biosynthetic pathway. Catalyzes the ATP-dependent conversion of formylglycinamide ribonucleotide (FGAR) and glutamine to yield formylglycinamidine ribonucleotide (FGAM) and glutamate. The FGAM synthase complex is composed of three subunits. PurQ produces an ammonia molecule by converting glutamine to glutamate.…	F	GATase_5	ko00230,ko01100,ko01110,ko01130,map00230,map01100,map01110,map01130
LL14B4_RS05635	LL14B4_05630		pbuX	WP_003132095.1	AWN65686.1	-	Permease family	F	Xan_ur_permease	-
LL14B4_RS01585	LL14B4_01585	phne	phnE	WP_010905273.1	AWN67007.1	-	Binding-protein-dependent transport system inner membrane component	P	BPD_transp_1	ko02010,map02010
LL14B4_RS06775	LL14B4_06765		rdgB	WP_003130194.1	AWN65890.1	3.6.1.66	Pyrophosphatase that catalyzes the hydrolysis of nucleoside triphosphates to their monophosphate derivatives, with a high preference for the non-canonical purine nucleotides XTP (xanthosine triphosphate), dITP (deoxyinosine triphosphate) and ITP. Seems to function as a house-cleaning enzyme that removes non-canonical purine nucleotides from the nucleotide pool, thus preventing their incorporation…	F	Ham1p_like	ko00230,map00230
LL14B4_RS06635	LL14B4_06625		aroH	WP_058204683.1	AWN65863.1	2.5.1.54	Stereospecific condensation of phosphoenolpyruvate (PEP) and D-erythrose-4-phosphate (E4P) giving rise to 3-deoxy-D- arabino-heptulosonate-7-phosphate (DAHP)	E	DAHP_synth_1	ko00400,ko01100,ko01110,ko01130,ko01230,ko02024,map00400,map01100,map01110,map01130,map01230,map02024
LL14B4_RS09190	LL14B4_09180		XK27_05700	WP_058211660.1	AWN66329.1	-	FtsX-like permease family	V	FtsX	ko02010,ko02020,map02010,map02020
LL14B4_RS10960	LL14B4_10950			WP_004254880.1	AWN66658.1
LL14B4_RS04675	LL14B4_04670		-	WP_109990792.1	AWN65503.1	-	Protein of unknown function (DUF669)	S	DUF669	-
LL14B4_RS04680	LL14B4_04675		-	WP_109990793.1	AWN65504.1	-	Bifunctional DNA primase/polymerase, N-terminal	L	PriCT_1,Prim-Pol	-
LL14B4_RS07765	LL14B4_07755	trpd	trpD	WP_200136722.1	AWN67053.1	2.4.2.18,4.1.3.27	Catalyzes the transfer of the phosphoribosyl group of 5- phosphorylribose-1-pyrophosphate (PRPP) to anthranilate to yield N-(5'-phosphoribosyl)-anthranilate (PRA)	F	Glycos_trans_3N,Glycos_transf_3	ko00400,ko01100,ko01110,ko01130,ko01230,map00400,map01100,map01110,map01130,map01230
LL14B4_RS07660	LL14B4_07650		cat	WP_012898061.1	AWN66048.1	-	Cation efflux family	P	Cation_efflux,ZT_dimer	-
LL14B4_RS03120	LL14B4_03120		-	WP_021214922.1	AWN65213.1	-	GCN5-related N-acetyl-transferase	S	Acetyltransf_CG	-
LL14B4_RS05805	LL14B4_05800
LL14B4_RS00465	LL14B4_00465		ptsH	WP_003132292.1	AWN64743.1	-	PTS HPr component phosphorylation site	J	PTS-HPr	-
LL14B4_RS08420	LL14B4_08410	pyrr	pyrR	WP_010906054.1	AWN66183.1	2.4.2.9	Also displays a weak uracil phosphoribosyltransferase activity which is not physiologically significant	K	Pribosyltran	ko00240,ko01100,map00240,map01100
LL14B4_RS03550	LL14B4_03545	mene	menE	WP_109990726.1	AWN65289.1	6.2.1.26	Belongs to the ATP-dependent AMP-binding enzyme family. MenE subfamily	H	AMP-binding,AMP-binding_C	ko00130,ko01100,ko01110,map00130,map01100,map01110
LL14B4_RS03545	LL14B4_03540	menc	menC	WP_109990725.1	AWN65288.1	4.2.1.113	Converts 2-succinyl-6-hydroxy-2,4-cyclohexadiene-1- carboxylate (SHCHC) to 2-succinylbenzoate (OSB)	H	MR_MLE_C,MR_MLE_N	ko00130,ko01100,ko01110,map00130,map01100,map01110
LL14B4_RS01535	LL14B4_01535	tsab	yeaZ	WP_021722407.1	AWN64937.1	-	Glycoprotease family	O	Peptidase_M22	-
LL14B4_RS02835	LL14B4_02835		map	WP_003129519.1	AWN65164.1	3.4.11.18	Removes the N-terminal methionine from nascent proteins. The N-terminal methionine is often cleaved when the second residue in the primary sequence is small and uncharged (Met-Ala-, Cys, Gly, Pro, Ser, Thr, or Val). Requires deformylation of the N(alpha)-formylated initiator methionine before it can be hydrolyzed	E	Peptidase_M24	-
LL14B4_RS02460	LL14B4_02460
LL14B4_RS03105	LL14B4_03105		icaB	WP_033899631.1	AWN67022.1	-	deacetylase	G	Polysacc_deac_1	-
LL14B4_RS12255	LL14B4_12245		-	WP_014570851.1	AWN66889.1	-	-	-	-	-
LL14B4_RS10885	LL14B4_10875	thrs	thrS	WP_109991303.1	AWN66643.1	6.1.1.3	Catalyzes the attachment of threonine to tRNA(Thr) in a two-step reaction L-threonine is first activated by ATP to form Thr-AMP and then transferred to the acceptor end of tRNA(Thr)	J	HGTP_anticodon,TGS,tRNA-synt_2b,tRNA_SAD	ko00970,map00970
LL14B4_RS03855	LL14B4_03850		yusI	WP_003132532.1	AWN65348.1	1.20.4.1	ArsC family	P	ArsC,Glutaredoxin	-
LL14B4_RS01635	LL14B4_01635		murA	WP_012897169.1	AWN64954.1	2.5.1.7	Cell wall formation. Adds enolpyruvyl to UDP-N- acetylglucosamine	M	EPSP_synthase	ko00520,ko00550,ko01100,map00520,map00550,map01100
LL14B4_RS09385	LL14B4_09375		fabK	WP_109991132.1	AWN66368.1	1.3.1.9	Nitronate monooxygenase	C	NMO	ko00061,ko01100,ko01212,map00061,map01100,map01212
LL14B4_RS03865	LL14B4_03860		-	WP_109990740.1	AWN65350.1	2.3.1.128	Acetyltransferase (GNAT) domain	J	Acetyltransf_3	-
LL14B4_RS10905	LL14B4_10895	upp	upp	WP_011835873.1	AWN66647.1	2.4.2.9	Catalyzes the conversion of uracil and 5-phospho-alpha- D-ribose 1-diphosphate (PRPP) to UMP and diphosphate	F	UPRTase	ko00240,ko01100,map00240,map01100
LL14B4_RS00670	LL14B4_00670	gata	gatA	WP_031559095.1	AWN64781.1	6.3.5.6,6.3.5.7	Allows the formation of correctly charged Gln-tRNA(Gln) through the transamidation of misacylated Glu-tRNA(Gln) in organisms which lack glutaminyl-tRNA synthetase. The reaction takes place in the presence of glutamine and ATP through an activated gamma-phospho-Glu-tRNA(Gln)	J	Amidase	ko00970,ko01100,map00970,map01100
LL14B4_RS07550	LL14B4_07540			WP_109991047.1	AWN66030.1
LL14B4_RS05125	LL14B4_05120		yybD	WP_033900027.1	AWN65586.1	-	Acetyltransferase (GNAT) domain	S	Acetyltransf_10	-
LL14B4_RS07900	LL14B4_07890		-	WP_003130089.1	AWN66092.1	-	Binding-protein-dependent transport system inner membrane component	P	BPD_transp_1	ko02010,map02010
LL14B4_RS13420	LL14B4_04645			WP_021211865.1	AWN65498.1
LL14B4_RS07895	LL14B4_07885		lplC	WP_003130090.1	AWN66091.1	-	ABC transporter (permease)	P	BPD_transp_1	ko02010,map02010
LL14B4_RS11570	LL14B4_11560		yacL	WP_033900742.1	AWN66772.1	-	Large family of predicted nucleotide-binding domains	S	TRAM	-
LL14B4_RS07120	LL14B4_07110		panE	WP_021722833.1	AWN65954.1	1.1.1.169	Catalyzes the NADPH-dependent reduction of ketopantoate into pantoic acid	H	ApbA,ApbA_C	ko00770,ko01100,ko01110,map00770,map01100,map01110
LL14B4_RS10910	LL14B4_10900		napA	WP_004254931.1	AWN66648.1	-	Sodium/hydrogen exchanger family	P	Na_H_Exchanger	-
LL14B4_RS00720	LL14B4_00720		ybhE	WP_010905172.1	AWN64790.1	-	Bacterial protein of unknown function (DUF871)	S	DUF871	-
LL14B4_RS08710	LL14B4_08700		-	WP_003130340.1	AWN66237.1	-	-	-	-	-
LL14B4_RS07970	LL14B4_07960	purk	purK	WP_021723014.1	AWN66105.1	6.3.4.18	Catalyzes the ATP-dependent conversion of 5- aminoimidazole ribonucleotide (AIR) and HCO(3)(-) to N5- carboxyaminoimidazole ribonucleotide (N5-CAIR)	F	2-Hacid_dh_C,ATP-grasp	ko00230,ko01100,ko01110,ko01130,map00230,map01100,map01110,map01130
LL14B4_RS08055	LL14B4_08045	purl	purL	WP_109991082.1	AWN66122.1	6.3.5.3	Part of the phosphoribosylformylglycinamidine synthase complex involved in the purines biosynthetic pathway. Catalyzes the ATP-dependent conversion of formylglycinamide ribonucleotide (FGAR) and glutamine to yield formylglycinamidine ribonucleotide (FGAM) and glutamate. The FGAM synthase complex is composed of three subunits. PurQ produces an ammonia molecule by converting glutamine to glutamate.…	F	AIRS,AIRS_C	ko00230,ko01100,ko01110,ko01130,map00230,map01100,map01110,map01130
LL14B4_RS03980	LL14B4_03975		prs	WP_011835531.1	AWN65372.1	2.7.6.1	Involved in the biosynthesis of the central metabolite phospho-alpha-D-ribosyl-1-pyrophosphate (PRPP) via the transfer of pyrophosphoryl group from ATP to 1-hydroxyl of ribose-5-phosphate (Rib-5-P)	F	Pribosyl_synth,Pribosyltran_N	ko00030,ko00230,ko01100,ko01110,ko01120,ko01130,ko01200,ko01230,map00030,map00230,map01100,map01110,map01120,map01130,map01200,map01230
LL14B4_RS04320	LL14B4_04315	mray	mraY	WP_010905599.1	AWN65436.1	2.7.8.13	First step of the lipid cycle reactions in the biosynthesis of the cell wall peptidoglycan	M	Glycos_transf_4,MraY_sig1	ko00550,ko01100,ko01502,map00550,map01100,map01502
LL14B4_RS02685	LL14B4_02685		yfhG	WP_033899684.1	AWN65134.1	-	Dak2	S	Dak2,DegV	-
LL14B4_RS11630	LL14B4_11620		adk	WP_010906298.1	AWN66783.1	2.7.4.3	Catalyzes the reversible transfer of the terminal phosphate group between ATP and AMP. Plays an important role in cellular energy homeostasis and in adenine nucleotide metabolism	F	ADK,ADK_lid	ko00230,ko00730,ko01100,ko01110,ko01130,map00230,map00730,map01100,map01110,map01130
LL14B4_RS09155	LL14B4_09145		aroK	WP_058211658.1	AWN66322.1	2.7.1.71	Catalyzes the specific phosphorylation of the 3-hydroxyl group of shikimic acid using ATP as a cosubstrate	F	SKI	ko00400,ko01100,ko01110,ko01130,ko01230,map00400,map01100,map01110,map01130,map01230
LL14B4_RS03815	LL14B4_03810	acca	accA	WP_052062153.1	AWN65340.1	2.1.3.15,6.4.1.2	Component of the acetyl coenzyme A carboxylase (ACC) complex. First, biotin carboxylase catalyzes the carboxylation of biotin on its carrier protein (BCCP) and then the CO(2) group is transferred by the carboxyltransferase to acetyl-CoA to form malonyl-CoA	I	ACCA	ko00061,ko00620,ko00640,ko00720,ko01100,ko01110,ko01120,ko01130,ko01200,ko01212,map00061,map00620,map00640,map00720,map01100,map01110,map01120,map01130,map01200,map01212
LL14B4_RS11690	LL14B4_11680	rpln	rplN	WP_003129953.1	AWN66794.1	-	Binds to 23S rRNA. Forms part of two intersubunit bridges in the 70S ribosome	J	Ribosomal_L14	ko03010,map03010
LL14B4_RS08445	LL14B4_08435	prob	proB	WP_026138929.1	AWN66188.1	2.7.2.11	Catalyzes the transfer of a phosphate group to glutamate to form L-glutamate 5-phosphate	F	AA_kinase	ko00330,ko00332,ko01100,ko01130,ko01230,map00330,map00332,map01100,map01130,map01230
LL14B4_RS08360	LL14B4_08350		arlS	WP_010906048.1	AWN66174.1	2.7.13.3	HAMP (Histidine kinases, Adenylyl cyclases, Methyl binding proteins, Phosphatases) domain	T	HAMP,HATPase_c,HisKA	ko02020,map02020
LL14B4_RS03115	LL14B4_03115	brnq	brnQ	WP_058203230.1	AWN65212.1	-	Component of the transport system for branched-chain amino acids	U	Branch_AA_trans	-
LL14B4_RS11240	LL14B4_11230		cutC	WP_017865091.1	AWN66708.1	-	Participates in the control of copper homeostasis	P	CutC	-
LL14B4_RS03640	LL14B4_03635	dnab	dnaB	WP_003132465.1	AWN65306.1	3.6.4.12	Participates in initiation and elongation during chromosome replication	L	DnaB,DnaB_C	ko03030,ko04112,map03030,map04112
LL14B4_RS08655	LL14B4_08645		yumC	WP_003129446.1	AWN66227.1	1.18.1.2,1.19.1.1	oxidoreductase activity, acting on iron-sulfur proteins as donors	C	Pyr_redox_2	-
LL14B4_RS09705	LL14B4_09695		dinG	WP_162551467.1	AWN66429.1	3.6.4.12	helicase involved in DNA repair and perhaps also replication	L	DEAD,Helicase_C_2,RNase_T,ResIII	-
LL14B4_RS05545	LL14B4_05540		ldhX	WP_109990856.1	AWN65669.1	1.1.1.27	Belongs to the LDH MDH superfamily. LDH family	C	Ldh_1_C,Ldh_1_N	ko00010,ko00270,ko00620,ko00640,ko01100,ko01110,ko01120,ko01130,ko04922,map00010,map00270,map00620,map00640,map01100,map01110,map01120,map01130,map04922
LL14B4_RS07335	LL14B4_07325		-	WP_014570628.1	AWN65995.1	-	-	-	-	-
LL14B4_RS08065	LL14B4_08055	purs	purS	WP_010906021.1	AWN66124.1	6.3.5.3	Part of the phosphoribosylformylglycinamidine synthase complex involved in the purines biosynthetic pathway. Catalyzes the ATP-dependent conversion of formylglycinamide ribonucleotide (FGAR) and glutamine to yield formylglycinamidine ribonucleotide (FGAM) and glutamate. The FGAM synthase complex is composed of three subunits. PurQ produces an ammonia molecule by converting glutamine to glutamate.…	F	PurS	ko00230,ko01100,ko01110,ko01130,map00230,map01100,map01110,map01130
LL14B4_RS02400	LL14B4_02400	cysk	cysK	WP_003131750.1	AWN65100.1	2.5.1.47	cysteine synthase	E	PALP	ko00270,ko00920,ko01100,ko01110,ko01120,ko01130,ko01200,ko01230,map00270,map00920,map01100,map01110,map01120,map01130,map01200,map01230
LL14B4_RS07385	LL14B4_07375			WP_017864616.1
LL14B4_RS00025	LL14B4_00025		yyzM	WP_003132155.1	AWN64668.1	-	Bacterial protein of unknown function (DUF951)	S	DUF951	-
LL14B4_RS01570	LL14B4_01570		phnD	WP_033900407.1	AWN64943.1	-	ABC transporter, phosphonate, periplasmic substrate-binding protein	P	Phosphonate-bd	ko02010,map02010
LL14B4_RS12985	LL14B4_12975			WP_109991454.1	AWN67112.1
LL14B4_RS12775	LL14B4_12765		-	WP_109991391.1	AWN66977.1	-	Protein of unknown function (DUF1351)	S	-	-
LL14B4_RS04760	LL14B4_04755		-	WP_204162923.1	AWN65520.1	-	HNH nucleases	V	HNH	-
LL14B4_RS04390	LL14B4_04385		XK27_06930	WP_109990768.1	AWN65450.1	-	Protein of unknown function (DUF3533)	S	ABC2_membrane,ABC2_membrane_3,DUF3533	-
LL14B4_RS07575	LL14B4_07565		-	WP_195229148.1	AWN66035.1	-	Bacterial protein of unknown function (DUF898)	S	DUF898	-
LL14B4_RS11665	LL14B4_11655	rpsh	rpsH	WP_003129932.1	AWN66790.1	-	One of the primary rRNA binding proteins, it binds directly to 16S rRNA central domain where it helps coordinate assembly of the platform of the 30S subunit	J	Ribosomal_S8	ko03010,map03010
LL14B4_RS10670	LL14B4_10660	glmu	glmU	WP_003130798.1	AWN66613.1	2.3.1.157,2.7.7.23	Catalyzes the last two sequential reactions in the de novo biosynthetic pathway for UDP-N-acetylglucosamine (UDP- GlcNAc). The C-terminal domain catalyzes the transfer of acetyl group from acetyl coenzyme A to glucosamine-1-phosphate (GlcN-1-P) to produce N-acetylglucosamine-1-phosphate (GlcNAc-1-P), which is converted into UDP-GlcNAc by the transfer of uridine 5- monophosphate (from uridine 5-tr…	M	Hexapep,Hexapep_2,NTP_transf_3,NTP_transferase	ko00520,ko01100,ko01130,map00520,map01100,map01130
LL14B4_RS06350	LL14B4_06340			WP_015426413.1	AWN65813.1
LL14B4_RS06870	LL14B4_06860		-	WP_109990983.1	AWN65909.1	-	MucBP domain	M	Big_3,Collagen_bind,Gram_pos_anchor,MucBP	-
LL14B4_RS10975	LL14B4_10965		yabE	WP_033900840.1	AWN66661.1	-	3D domain	S	3D,SH3_3	ko02010,map02010
LL14B4_RS02725	LL14B4_02725		-	WP_058204339.1	AWN65142.1	-	Acetyltransferase (GNAT) domain	K	Acetyltransf_1	-
LL14B4_RS05085	LL14B4_05080	nrdf	nrdF	WP_012897610.1	AWN65578.1	1.17.4.1	Ribonucleotide reductase, small chain	F	Ribonuc_red_sm	ko00230,ko00240,ko01100,map00230,map00240,map01100
LL14B4_RS01660	LL14B4_01660	thit	thiT	WP_162551422.1	AWN64959.1	-	Thiamine transporter protein (Thia_YuaJ)	S	Thia_YuaJ	-
LL14B4_RS04365	LL14B4_04360		-	WP_010905603.1	AWN65445.1	-	Short repeat of unknown function (DUF308)	S	DUF308	-
LL14B4_RS01985	LL14B4_01985	tyrs	tyrS	WP_033900464.1	AWN65021.1	6.1.1.1	Catalyzes the attachment of tyrosine to tRNA(Tyr) in a two-step reaction tyrosine is first activated by ATP to form Tyr- AMP and then transferred to the acceptor end of tRNA(Tyr)	J	S4,tRNA-synt_1b	ko00970,map00970
LL14B4_RS01010	LL14B4_01010	rsfs	rsfS	WP_109990591.1	AWN64843.1	-	Functions as a ribosomal silencing factor. Interacts with ribosomal protein L14 (rplN), blocking formation of intersubunit bridge B8. Prevents association of the 30S and 50S ribosomal subunits and the formation of functional ribosomes, thus repressing translation	J	RsfS	-
LL14B4_RS05715	LL14B4_05710	murb	murB	WP_010905790.1	AWN65701.1	1.3.1.98	Cell wall formation	M	FAD_binding_4,MurB_C	ko00520,ko00550,ko01100,map00520,map00550,map01100
LL14B4_RS01290	LL14B4_01290		-	WP_058218543.1	AWN64894.1	-	Transcriptional	K	HTH_3	-
LL14B4_RS12295	LL14B4_12285		-	WP_012898702.1	AWN66897.1	-	Control of competence regulator ComK, YlbF/YmcA	S	Com_YlbF	-
LL14B4_RS10860	LL14B4_10850	rrf
LL14B4_RS03500	LL14B4_03495		qor	WP_081199383.1	AWN65280.1	1.1.1.1,1.6.5.5	Belongs to the zinc-containing alcohol dehydrogenase family. Quinone oxidoreductase subfamily	C	ADH_N,ADH_zinc_N,ADH_zinc_N_2	ko00010,ko00071,ko00350,ko00625,ko00626,ko00830,ko00980,ko00982,ko01100,ko01110,ko01120,ko01130,ko01220,map00010,map00071,map00350,map00625,map00626,map00830,map00980,map00982,map01100,map01110,map01120,map01130,map01220
LL14B4_RS01605	LL14B4_01605		tetA1	WP_010905276.1	AWN64949.1	-	MFS/sugar transport protein	EGP	MFS_1,MFS_1_like,Sugar_tr	-
LL14B4_RS07870	LL14B4_07860		ypcB	WP_012898106.1	AWN66087.1	-	integral membrane protein	S	DUF624	-
LL14B4_RS07090	LL14B4_07080		sitB	WP_033899005.1	AWN65948.1	3.6.3.35	ABC transporter	P	ABC_tran	ko02010,map02010
LL14B4_RS00165	LL14B4_00165		mtlD	WP_003132184.1	AWN64687.1	1.1.1.17	mannitol-1-phosphate 5-dehydrogenase activity	C	Mannitol_dh,Mannitol_dh_C	ko00051,map00051
LL14B4_RS00160	LL14B4_00160		mtlF	WP_003132182.1	AWN64686.1	2.7.1.197	Phosphoenolpyruvate-dependent sugar phosphotransferase system, EIIA 2	G	PTS_EIIA_2	ko00051,ko02060,map00051,map02060
LL14B4_RS07975	LL14B4_07965	pure	purE	WP_012898130.1	AWN66106.1	5.4.99.18	Catalyzes the conversion of N5-carboxyaminoimidazole ribonucleotide (N5-CAIR) to 4-carboxy-5-aminoimidazole ribonucleotide (CAIR)	F	AIRC	ko00230,ko01100,ko01110,ko01130,map00230,map01100,map01110,map01130
LL14B4_RS11685	LL14B4_11675	rplx	rplX	WP_003129951.1	AWN66793.1	-	One of the proteins that surrounds the polypeptide exit tunnel on the outside of the subunit	J	KOW,ribosomal_L24	ko03010,map03010
LL14B4_RS11490	LL14B4_11480		-	WP_109991330.1	AWN66756.1	-	Beta-lactamase	V	Beta-lactamase	-
LL14B4_RS07980	LL14B4_07970	purd	purD	WP_162551497.1	AWN66107.1	6.3.4.13	Phosphoribosylglycinamide synthetase, C domain	F	GARS_A,GARS_C,GARS_N	ko00230,ko01100,ko01110,ko01130,map00230,map01100,map01110,map01130
LL14B4_RS08000	LL14B4_07990	purh	purH	WP_109991076.1	AWN66111.1	2.1.2.3,3.5.4.10	phosphoribosylaminoimidazolecarboxamide formyltransferase activity	F	AICARFT_IMPCHas,MGS	ko00230,ko00670,ko01100,ko01110,ko01130,ko01523,map00230,map00670,map01100,map01110,map01130,map01523
LL14B4_RS04730	LL14B4_04725			WP_162551434.1	AWN65514.1
LL14B4_RS02860	LL14B4_02860		-	WP_010905464.1	AWN65168.1	-	-	-	DUF3272	-
LL14B4_RS11715	LL14B4_11705	rplv	rplV	WP_010906302.1	AWN66799.1	-	The globular domain of the protein is located near the polypeptide exit tunnel on the outside of the subunit, while an extended beta-hairpin is found that lines the wall of the exit tunnel in the center of the 70S ribosome	J	Ribosomal_L22	ko03010,map03010
LL14B4_RS11200	LL14B4_11190	mgra	yghZ	WP_109991320.1	AWN66700.1	-	reductase	C	Aldo_ket_red	-
LL14B4_RS05475	LL14B4_05470		apbE	WP_109990851.1	AWN65655.1	2.7.1.180	Flavin transferase that catalyzes the transfer of the FMN moiety of FAD and its covalent binding to the hydroxyl group of a threonine residue in a target flavoprotein	H	ApbE	-
LL14B4_RS04445	LL14B4_04440		ydjZ	WP_003131406.1	AWN65460.1	-	SNARE associated Golgi protein	S	SNARE_assoc	-
LL14B4_RS03555	LL14B4_03550	menb	menB	WP_003132444.1	AWN65290.1	4.1.3.36	Converts o-succinylbenzoyl-CoA (OSB-CoA) to 1,4- dihydroxy-2-naphthoyl-CoA (DHNA-CoA)	H	ECH_1	ko00130,ko01100,ko01110,map00130,map01100,map01110
LL14B4_RS09515	LL14B4_09505	rpoc	rpoC	WP_017864926.1	AWN67069.1	2.7.7.6	DNA-dependent RNA polymerase catalyzes the transcription of DNA into RNA using the four ribonucleoside triphosphates as substrates	K	RNA_pol_Rpb1_1,RNA_pol_Rpb1_2,RNA_pol_Rpb1_3,RNA_pol_Rpb1_4,RNA_pol_Rpb1_5	ko00230,ko00240,ko01100,ko03020,map00230,map00240,map01100,map03020
LL14B4_RS00340	LL14B4_00340		-	WP_003132255.1	AWN64720.1	-	Flavin reductase like domain	S	Flavin_Reduct	-
LL14B4_RS10655	LL14B4_10645		mtnN	WP_012898438.1	AWN66610.1	3.2.2.9	Catalyzes the irreversible cleavage of the glycosidic bond in both 5'-methylthioadenosine (MTA) and S- adenosylhomocysteine (SAH AdoHcy) to adenine and the corresponding thioribose, 5'-methylthioribose and S-ribosylhomocysteine, respectively	E	PNP_UDP_1	ko00270,ko01100,ko01230,map00270,map01100,map01230
LL14B4_RS03430	LL14B4_03425		dtpT	WP_109990718.1	AWN65267.1	-	transporter	E	PTR2	-
LL14B4_RS09070	LL14B4_09060		yrrM	WP_033899351.1	AWN66305.1	2.1.1.104	Methyltransferase domain	S	Methyltransf_3	ko00360,ko00940,ko00941,ko00945,ko01100,ko01110,map00360,map00940,map00941,map00945,map01100,map01110
LL14B4_RS09145	LL14B4_09135		pgm	WP_017864895.1	AWN66320.1	-	Phosphoglycerate mutase family	G	His_Phos_1	-
LL14B4_RS08205	LL14B4_08195	trmd	trmD	WP_003130706.1	AWN67057.1	2.1.1.228	Belongs to the RNA methyltransferase TrmD family	J	tRNA_m1G_MT	-
LL14B4_RS11280	LL14B4_11270	rplk	rplK	WP_004254643.1	AWN66716.1	-	Forms part of the ribosomal stalk which helps the ribosome interact with GTP-bound translation factors	J	Ribosomal_L11,Ribosomal_L11_N	ko03010,map03010
LL14B4_RS02390	LL14B4_02390		-	WP_012897271.1	AWN65098.1	-	NlpC/P60 family	M	CW_binding_1,NLPC_P60	-
LL14B4_RS11920	LL14B4_11910		dgs	WP_023189027.1	AWN66838.1	2.4.1.208	Glycosyltransferase Family 4	M	Glyco_trans_1_4,Glyco_transf_4,Glycos_transf_1	ko00561,ko01100,map00561,map01100
LL14B4_RS08310	LL14B4_08300		LL14B4_RS08310	WP_015426740.1	AWN66166.1	-	WxL domain surface cell wall-binding	S	WxL	-
LL14B4_RS05255	LL14B4_05250	pyre	pyrE	WP_003132758.1	AWN65612.1	2.4.2.10	Catalyzes the transfer of a ribosyl phosphate group from 5-phosphoribose 1-diphosphate to orotate, leading to the formation of orotidine monophosphate (OMP)	F	Pribosyltran	ko00240,ko01100,map00240,map01100
LL14B4_RS05780	LL14B4_05775		yfgQ	WP_109990870.1	AWN65711.1	-	haloacid dehalogenase-like hydrolase	P	E1-E2_ATPase,Hydrolase	-
LL14B4_RS06580	LL14B4_06570		ytgB	WP_109990959.1	AWN65853.1	-	Membrane	S	Transgly_assoc	-
LL14B4_RS09265	LL14B4_09255	atpd	atpD	WP_010906126.1	AWN66344.1	3.6.3.14	Produces ATP from ADP in the presence of a proton gradient across the membrane. The catalytic sites are hosted primarily by the beta subunits	F	ATP-synt_ab,ATP-synt_ab_N	ko00190,ko00195,ko01100,map00190,map00195,map01100
LL14B4_RS02825	LL14B4_02825		-	WP_109990674.1	AWN65162.1	-	Major Facilitator Superfamily	U	MFS_1	-
LL14B4_RS02720	LL14B4_02720		polYB	WP_058204338.1	AWN65141.1	2.7.7.7	impB/mucB/samB family	L	IMS,IMS_C,IMS_HHH	-
LL14B4_RS12965	LL14B4_12955			WP_109991450.1	AWN67108.1
LL14B4_RS08760	LL14B4_08750		-	WP_109991103.1	AWN66245.1	-	-	-	EntA_Immun	-
LL14B4_RS04790	LL14B4_04785			WP_109990813.1	AWN65526.1
LL14B4_RS11315	LL14B4_11305	frr	frr	WP_004254618.1	AWN66723.1	-	Responsible for the release of ribosomes from messenger RNA at the termination of protein biosynthesis. May increase the efficiency of translation by recycling ribosomes from one round of translation to another	J	RRF	-
LL14B4_RS02410	LL14B4_02410		yqgX	WP_058203348.1	AWN65102.1	3.1.2.6	Metallo-beta-lactamase superfamily	S	Lactamase_B	ko00620,map00620
LL14B4_RS06780	LL14B4_06770	race	murI	WP_003130192.1	AWN65891.1	3.6.1.66,5.1.1.3	Provides the (R)-glutamate required for cell wall biosynthesis	F	Asp_Glu_race	ko00230,ko00471,ko01100,map00230,map00471,map01100
LL14B4_RS11090	LL14B4_11080		-	WP_012898482.1	AWN66681.1	-	Scavenger mRNA decapping enzyme C-term binding	FG	HIT	-
LL14B4_RS11080	LL14B4_11070		XK27_01785	WP_004254786.1	AWN67082.1	-	Uncharacterized protein conserved in bacteria (DUF2179)	S	DUF2179,YitT_membrane	-
LL14B4_RS02170	LL14B4_02170		msmK	WP_003131545.1	AWN65056.1	-	TOBE domain	P	ABC_tran,TOBE,TOBE_2	ko02010,map02010
LL14B4_RS02115	LL14B4_02115		yebE	WP_109990655.1	AWN65046.1	-	DUF218 domain	S	DUF218	-
LL14B4_RS09875	LL14B4_09865		ylmH	WP_058206360.1	AWN66462.1	-	S4 RNA-binding domain	S	S4	-
LL14B4_RS02070	LL14B4_02070	rsmi	rsmI	WP_033900473.1	AWN65037.1	2.1.1.198	Catalyzes the 2'-O-methylation of the ribose of cytidine 1402 (C1402) in 16S rRNA	H	TP_methylase	-
LL14B4_RS05080	LL14B4_05075	ftsx	ftsX	WP_033900035.1	AWN65577.1	-	Part of the ABC transporter FtsEX involved in asymmetric cellular division facilitating the initiation of sporulation	D	FtsX	ko02010,map02010
LL14B4_RS04690	LL14B4_04685		-	WP_109990795.1	AWN65506.1	-	VRR_NUC	S	VRR_NUC	-
LL14B4_RS02665	LL14B4_02665		-	WP_162551424.1		-	DUF218 domain	S	DUF218	-
LL14B4_RS05585	LL14B4_05580		-	WP_277730413.1	AWN65676.1	-	phosphoadenosine phosphosulfate	S	DUF3440,PAPS_reduct	-
LL14B4_RS00555	LL14B4_00555		yrzL	WP_003131820.1	AWN64759.1	-	Bacterial protein of unknown function (DUF965)	S	DUF965	-
LL14B4_RS05810	LL14B4_05805		XK27_05220	WP_003130134.1	AWN65716.1	-	Pfam:UPF0118	S	AI-2E_transport	-
LL14B4_RS09090	LL14B4_09080		-	WP_010906111.1	AWN66309.1	-	Alpha/beta hydrolase of unknown function (DUF915)	S	DUF915	-
LL14B4_RS01475	LL14B4_01475		hipO	WP_012897145.1	AWN64930.1	3.5.1.47	Catalyzes the conversion of N-acetyl-diaminopimelate to diaminopimelate and acetate	E	M20_dimer,Peptidase_M20	ko00300,ko01100,ko01110,ko01230,map00300,map01100,map01110,map01230
LL14B4_RS00850	LL14B4_00850	rfbd	rfbD	WP_025016599.1	AWN64815.1	1.1.1.133	Catalyzes the reduction of dTDP-6-deoxy-L-lyxo-4- hexulose to yield dTDP-L-rhamnose	M	RmlD_sub_bind	ko00521,ko00523,ko01130,map00521,map00523,map01130
LL14B4_RS08045	LL14B4_08035		yphA	WP_109991080.1	AWN66120.1	-	NAD dependent epimerase/dehydratase family	GM	Epimerase,NAD_binding_10	-
LL14B4_RS01920	LL14B4_01920		apbE	WP_109990648.1	AWN65009.1	2.7.1.180	Flavin transferase that catalyzes the transfer of the FMN moiety of FAD and its covalent binding to the hydroxyl group of a threonine residue in a target flavoprotein	H	ApbE	-
LL14B4_RS07670	LL14B4_07660		-	WP_003130454.1	AWN66050.1	-	ParB-like nuclease domain	K	ParBc	-
LL14B4_RS12970	LL14B4_12960			WP_109991451.1	AWN67109.1
LL14B4_RS01295	LL14B4_01295			WP_109990609.1	AWN64895.1
LL14B4_RS03900	LL14B4_03895		-	WP_058206147.1	AWN65356.1	-	NAD(P)H-binding	S	NAD_binding_10	-
LL14B4_RS00475	LL14B4_00475			WP_033900257.1	AWN64745.1
LL14B4_RS11320	LL14B4_11310	pyrh	pyrH	WP_021464089.1	AWN66724.1	2.7.4.22	Catalyzes the reversible phosphorylation of UMP to UDP	F	AA_kinase	ko00240,ko01100,map00240,map01100
LL14B4_RS12765	LL14B4_12755		-	WP_109991389.1	AWN66975.1	-	calcium ion binding	S	-	-
LL14B4_RS04810	LL14B4_04805		-	WP_109990817.1	AWN65530.1	-	-	-	-	-
LL14B4_RS11960	LL14B4_11950	rrf
LL14B4_RS04765	LL14B4_04760		-	WP_023189099.1	AWN65521.1	-	-	-	Terminase_4	-
LL14B4_RS09790	LL14B4_09780		-	WP_012898417.1	AWN66446.1	-	Protein of unknown function (DUF1033)	S	DUF1033	-
LL14B4_RS03300	LL14B4_03295		-	WP_420812993.1		-	HTH-like domain	L	HTH_21,rve,rve_2	-
LL14B4_RS11190	LL14B4_11180		lacS	WP_004254704.1	AWN66698.1	-	MFS/sugar transport protein	G	MFS_2,PTS_EIIA_1	-
LL14B4_RS00860	LL14B4_00860		XK27_09035	WP_109990587.1	AWN64817.1	-	Glycosyl transferase family 2	S	Glycos_transf_2	-
LL14B4_RS00470	LL14B4_00470	ptsp	ptsI	WP_010905129.1	AWN64744.1	2.7.3.9	General (non sugar-specific) component of the phosphoenolpyruvate-dependent sugar phosphotransferase system (sugar PTS). This major carbohydrate active-transport system catalyzes the phosphorylation of incoming sugar substrates concomitantly with their translocation across the cell membrane. Enzyme I transfers the phosphoryl group from phosphoenolpyruvate (PEP) to the phosphoryl carrier protein (…	G	PEP-utilisers_N,PEP-utilizers,PEP-utilizers_C	ko02060,map02060
LL14B4_RS00455	LL14B4_00455	seca	secA	WP_010905127.1	AWN64741.1	-	Part of the Sec protein translocase complex. Interacts with the SecYEG preprotein conducting channel. Has a central role in coupling the hydrolysis of ATP to the transfer of proteins into and across the cell membrane, serving as an ATP-driven molecular motor driving the stepwise translocation of polypeptide chains across the membrane	U	SEC-C,SecA_DEAD,SecA_PP_bind,SecA_SW	ko02024,ko03060,ko03070,map02024,map03060,map03070
LL14B4_RS07995	LL14B4_07985		yfnB	WP_003130060.1	AWN66110.1	3.8.1.2	HAD-hyrolase-like	S	HAD_2	ko00361,ko00625,ko01100,ko01120,map00361,map00625,map01100,map01120
LL14B4_RS05050	LL14B4_05045			WP_109990833.1	AWN65571.1
LL14B4_RS09685	LL14B4_09675	asns	asnS	WP_023189076.1	AWN66425.1	6.1.1.22	asparaginyl-tRNA aminoacylation	J	tRNA-synt_2,tRNA_anti-codon	ko00970,map00970
LL14B4_RS12360	LL14B4_12350	asnb	asnB	WP_015427227.1	AWN66909.1	6.3.5.4	Asparagine synthase	E	Asn_synthase,GATase_7	ko00250,ko01100,ko01110,map00250,map01100,map01110
LL14B4_RS08790	LL14B4_08780		dxs	WP_010906088.1	AWN66250.1	2.2.1.7	Catalyzes the acyloin condensation reaction between C atoms 2 and 3 of pyruvate and glyceraldehyde 3-phosphate to yield 1-deoxy-D-xylulose-5-phosphate (DXP)	H	DXP_synthase_N,Transket_pyr,Transketolase_C	ko00730,ko00900,ko01100,ko01110,ko01130,map00730,map00900,map01100,map01110,map01130
LL14B4_RS08195	LL14B4_08185		XK27_08360	WP_058219827.1	AWN66148.1	-	Uncharacterised protein, DegV family COG1307	S	DegV	-
LL14B4_RS10865	LL14B4_10855
LL14B4_RS11475	LL14B4_11465		snf	WP_033900757.1	AWN66753.1	-	Bacterial SNF2 helicase associated	KL	Helicase_C,SNF2_N,SNF2_assoc,SWIM	-
LL14B4_RS09660	LL14B4_09650		yvbW	WP_017864937.1	AWN66420.1	-	Amino acid permease	E	AA_permease	-
LL14B4_RS04820	LL14B4_04815	gpg		WP_109990819.1	AWN65532.1
LL14B4_RS12945	LL14B4_12935			WP_109991447.1	AWN67105.1
LL14B4_RS11845	LL14B4_11835	comgd	comGD	WP_233610962.1	AWN66824.1	-	protein transport across the cell outer membrane	NU	-	-
LL14B4_RS09600	LL14B4_09590		yueF	WP_033899895.1	AWN66409.1	-	Pfam:UPF0118	S	AI-2E_transport	-
LL14B4_RS02675	LL14B4_02675		tspO	WP_003130518.1	AWN65132.1	-	TspO/MBR family	T	TspO_MBR	ko04080,ko04214,ko04979,ko05166,map04080,map04214,map04979,map05166
LL14B4_RS06890	LL14B4_06880		-	WP_058203122.1	AWN65913.1	4.1.2.50,4.2.3.12	6-pyruvoyl tetrahydropterin synthase	H	PTPS	ko00790,ko01100,map00790,map01100
LL14B4_RS05190	LL14B4_05185		-	WP_058203693.1	AWN65599.1	-	Predicted membrane protein (DUF2127)	S	DUF2127	-
LL14B4_RS05735	LL14B4_05730		potD	WP_033899531.1	AWN65705.1	-	Bacterial extracellular solute-binding protein	P	SBP_bac_8	ko02010,map02010
LL14B4_RS11340	LL14B4_11330		ytxK	WP_109991327.1	AWN66728.1	2.1.1.72	Pfam:Methyltransf_26	L	N6_Mtase	-
LL14B4_RS11030	LL14B4_11020		-	WP_109991309.1	AWN66671.1	-	-	-	-	-
LL14B4_RS10950	LL14B4_10940	rmuc	rmuC	WP_004254886.1	AWN66656.1	-	RmuC family	S	RmuC	-
LL14B4_RS10955	LL14B4_10945	rpe	rpe	WP_033900843.1	AWN66657.1	5.1.3.1	Ribulose-phosphate 3 epimerase family	G	Ribul_P_3_epim	ko00030,ko00040,ko00710,ko01100,ko01110,ko01120,ko01130,ko01200,ko01230,map00030,map00040,map00710,map01100,map01110,map01120,map01130,map01200,map01230
LL14B4_RS07890	LL14B4_07880		ypcG	WP_033900975.1	AWN66090.1	-	ABC transporter substrate-binding protein	G	DUF3502,SBP_bac_1,SBP_bac_8	ko02010,map02010
LL14B4_RS02740	LL14B4_02740		ohr	WP_012897305.1	AWN65145.1	-	OsmC-like protein	O	OsmC	-
LL14B4_RS05800	LL14B4_05795		-	WP_109990873.1	AWN65715.1	-	FAD dependent oxidoreductase	S	-	-
LL14B4_RS12110	LL14B4_12100	rlmd	rumA_1	WP_003132635.1	AWN66868.1	2.1.1.190,2.1.1.35	Belongs to the class I-like SAM-binding methyltransferase superfamily. RNA M5U methyltransferase family	J	TRAM,tRNA_U5-meth_tr	-
LL14B4_RS05265	LL14B4_05260		dnaD	WP_021722526.1	AWN65614.1	-	Replication initiation and membrane attachment	L	DnaB_2,HTH_36	-
LL14B4_RS08915	LL14B4_08905		-	WP_017864868.1	AWN66274.1	-	ATPases associated with a variety of cellular activities	P	AAA_assoc_C,ABC_tran	-
LL14B4_RS06860	LL14B4_06850		-	WP_109990982.1	AWN65907.1	-	Metallopeptidase family M24	E	Creatinase_N,Peptidase_M24	-
LL14B4_RS08940	LL14B4_08930	ptca	ptcA	WP_017864873.1	AWN66279.1	2.1.3.6	Aspartate/ornithine carbamoyltransferase, Asp/Orn binding domain	F	OTCace,OTCace_N	-
LL14B4_RS07240	LL14B4_07230		pyrD	WP_103054834.1	AWN65977.1	1.3.1.14,1.3.98.1	Belongs to the dihydroorotate dehydrogenase family. Type 1 subfamily	F	DHO_dh	ko00240,ko01100,map00240,map01100
LL14B4_RS03045	LL14B4_03045		pyc	WP_109990683.1	AWN65201.1	6.4.1.1	Catalyzes a 2-step reaction, involving the ATP-dependent carboxylation of the covalently attached biotin in the first step and the transfer of the carboxyl group to pyruvate in the second	F	Biotin_carb_C,Biotin_carb_N,Biotin_lipoyl,CPSase_L_D2,HMGL-like,PYC_OADA	ko00020,ko00620,ko00720,ko01100,ko01120,ko01200,ko01230,map00020,map00620,map00720,map01100,map01120,map01200,map01230
LL14B4_RS07520	LL14B4_07510		-	WP_109991043.1	AWN66026.1	-	DNA metabolic process	S	-	-
LL14B4_RS10690	LL14B4_10680		stp	WP_003130802.1	AWN66617.1	3.1.3.16	Sigma factor PP2C-like phosphatases	T	PP2C,PP2C_2	-
LL14B4_RS12760	LL14B4_12750			WP_109991388.1	AWN66974.1
LL14B4_RS02985	LL14B4_02985	hpf	hpf	WP_003129564.1	AWN65190.1	-	Required for dimerization of active 70S ribosomes into 100S ribosomes in stationary phase	J	Ribosom_S30AE_C,Ribosomal_S30AE	-
LL14B4_RS09615	LL14B4_09605			WP_109991152.1	AWN66411.1
LL14B4_RS10795	LL14B4_10785		birA	WP_021723053.1	AWN66637.1	6.3.4.15	Biotin protein ligase C terminal domain	H	BPL_C,BPL_LplA_LipB,HTH_11	ko00780,ko01100,map00780,map01100
LL14B4_RS00570	LL14B4_00570		-	WP_003131824.1	AWN64762.1	-	Protein of unknown function (DUF1211)	S	DUF1211	-
LL14B4_RS01580	LL14B4_01580	phne	phnB	WP_012897159.1	AWN64945.1	-	Binding-protein-dependent transport system inner membrane component	P	BPD_transp_1	ko02010,map02010
LL14B4_RS09380	LL14B4_09370		-	WP_109991131.1	AWN66367.1	1.1.1.100	KR domain	IQ	adh_short,adh_short_C2	ko00061,ko00333,ko00780,ko01040,ko01100,ko01130,ko01212,map00061,map00333,map00780,map01040,map01100,map01130,map01212
LL14B4_RS11010	LL14B4_11000		purA	WP_004254838.1	AWN66668.1	6.3.4.4	Plays an important role in the de novo pathway of purine nucleotide biosynthesis. Catalyzes the first committed step in the biosynthesis of AMP from IMP	F	Adenylsucc_synt	ko00230,ko00250,ko01100,map00230,map00250,map01100
LL14B4_RS00205	LL14B4_00205	reco	recO	WP_003132217.1	AWN64693.1	-	Involved in DNA repair and RecF pathway recombination	L	RecO_C,RecO_N	ko03440,map03440
LL14B4_RS12810	LL14B4_12800		-	WP_109991398.1	AWN66984.1	-	Phage regulatory protein	L	ANT,AntA,ORF6C,Phage_pRha	-
LL14B4_RS03110	LL14B4_03110		-	WP_239449920.1		-	Collagen binding domain	M	Collagen_bind	-
LL14B4_RS10785	LL14B4_10775	metk	metK	WP_058211602.1	AWN66635.1	2.5.1.6	Catalyzes the formation of S-adenosylmethionine (AdoMet) from methionine and ATP. The overall synthetic reaction is composed of two sequential steps, AdoMet formation and the subsequent tripolyphosphate hydrolysis which occurs prior to release of AdoMet from the enzyme	H	S-AdoMet_synt_C,S-AdoMet_synt_M,S-AdoMet_synt_N	ko00270,ko01100,ko01110,ko01230,map00270,map01100,map01110,map01230
LL14B4_RS11885	LL14B4_11875	rsep	rseP	WP_033900700.1	AWN66831.1	-	Peptidase family M50	M	PDZ_2,Peptidase_M50	ko02024,ko04112,map02024,map04112
LL14B4_RS00855	LL14B4_00855	cps2t	rgpA	WP_033899138.1	AWN64816.1	-	Domain of unknown function (DUF1972)	M	DUF1972,Glycos_transf_1	-
LL14B4_RS11430	LL14B4_11420	arcc	arcC	WP_038602274.1	AWN66745.1	2.7.2.2	EVIDENCE BY HOMOLOGY BIO06.02 ENERGY METABOLISM. Amino acids and amines. THIRD STEP IN ARGININE DEGRADATION VIA ARGININE DEIMINASE. There are three such genes arcC1, arcC2 and arcC3	E	AA_kinase	ko00220,ko00230,ko00910,ko01100,ko01120,ko01200,map00220,map00230,map00910,map01100,map01120,map01200
LL14B4_RS06715	LL14B4_06705	rplj	rplJ	WP_003130213.1	AWN65879.1	-	Forms part of the ribosomal stalk, playing a central role in the interaction of the ribosome with GTP-bound translation factors	J	Ribosomal_L10	ko03010,map03010
LL14B4_RS00795	LL14B4_00795		feoA	WP_003129762.1	AWN64804.1	-	FeoA	P	FeoA	-
LL14B4_RS12900	LL14B4_12890
LL14B4_RS08525	LL14B4_08515	tkt	tkt	WP_109991093.1	AWN66203.1	2.2.1.1	Catalyzes the transfer of a two-carbon ketol group from a ketose donor to an aldose acceptor, via a covalent intermediate with the cofactor thiamine pyrophosphate	H	Transket_pyr,Transketolase_C,Transketolase_N	ko00030,ko00710,ko01051,ko01100,ko01110,ko01120,ko01130,ko01200,ko01230,map00030,map00710,map01051,map01100,map01110,map01120,map01130,map01200,map01230
LL14B4_RS06735	LL14B4_06725		mdlA	WP_109990974.1	AWN65882.1	-	abc transporter atp-binding protein	V	ABC_membrane,ABC_tran	ko02010,map02010
LL14B4_RS05835	LL14B4_05830			WP_109990876.1	AWN65721.1
LL14B4_RS05760	LL14B4_05755
LL14B4_RS09675	LL14B4_09665		-	WP_012898400.1	AWN66423.1	-	MazG nucleotide pyrophosphohydrolase domain	S	MazG	-
LL14B4_RS04475	LL14B4_04470		mleP	WP_003131417.1	AWN65466.1	-	2-hydroxycarboxylate transporter family	C	2HCT	-
LL14B4_RS05580	LL14B4_05575		-	WP_033899482.1	AWN65675.1	-	-	-	-	-
LL14B4_RS03895	LL14B4_03890		ccl	WP_023188848.1	AWN65355.1	-	QueT transporter	S	QueT	-
LL14B4_RS04510	LL14B4_04505		yjdB	WP_162551431.1	AWN67029.1	-	Domain of unknown function (DUF4767)	S	DUF4767	-
LL14B4_RS04850	LL14B4_04845		-	WP_109990823.1	AWN65536.1	-	-	-	-	-
LL14B4_RS01460	LL14B4_01460		ecfT	WP_004255779.1	AWN64927.1	-	Transmembrane (T) component of an energy-coupling factor (ECF) ABC-transporter complex. Unlike classic ABC transporters this ECF transporter provides the energy necessary to transport a number of different substrates	P	CbiQ	ko02010,map02010
LL14B4_RS01165	LL14B4_01165		ycfI	WP_109990598.1	AWN64871.1	-	ABC transporter transmembrane region	P	ABC_membrane,ABC_tran	-
LL14B4_RS11550	LL14B4_11540		-	WP_003129893.1	AWN66768.1	-	Protein of unknown function (DUF1048)	S	DUF1048	-
LL14B4_RS08945	LL14B4_08935		-	WP_233610955.1	AWN66280.1	-	response regulator	KT	-	-
LL14B4_RS07270	LL14B4_07260		rluC	WP_025017118.1	AWN65983.1	5.4.99.20	RNA pseudouridylate synthase	G	PseudoU_synth_2	-
LL14B4_RS09490	LL14B4_09480		tagO	WP_021722251.1	AWN66388.1	2.7.8.33,2.7.8.35	Glycosyl transferase family 4	M	Glycos_transf_4	-
LL14B4_RS04405	LL14B4_04400		cps4A	WP_239449893.1		-	Cell envelope-related transcriptional attenuator domain	K	DNA_PPF,LytR_cpsA_psr	-
LL14B4_RS00815	LL14B4_00815	rpmb	rpmB	WP_003129776.1	AWN64808.1	-	structural constituent of ribosome	J	Ribosomal_L28	ko03010,map03010
LL14B4_RS01150	LL14B4_01150
LL14B4_RS11860	LL14B4_11850	comga	comGA	WP_033900707.1	AWN66826.1	-	Type II/IV secretion system protein	NU	T2SSE	-
LL14B4_RS00245	LL14B4_00245		lplA	WP_010905078.1	AWN64701.1	6.3.1.20	Bacterial lipoate protein ligase C-terminus	H	BPL_LplA_LipB,Lip_prot_lig_C	ko00785,ko01100,map00785,map01100
LL14B4_RS10710	LL14B4_10700	amap	-	WP_109991298.1	AWN66621.1	-	-	-	-	-
LL14B4_RS01845	LL14B4_01845	mutm	fpg	WP_109990647.1	AWN64995.1	3.2.2.23,4.2.99.18	Involved in base excision repair of DNA damaged by oxidation or by mutagenic agents. Acts as DNA glycosylase that recognizes and removes damaged bases. Has a preference for oxidized purines, such as 7,8-dihydro-8-oxoguanine (8-oxoG). Has AP (apurinic apyrimidinic) lyase activity and introduces nicks in the DNA strand. Cleaves the DNA backbone by beta-delta elimination to generate a single-strand …	L	Fapy_DNA_glyco,H2TH,zf-FPG_IleRS	ko03410,map03410
LL14B4_RS08695	LL14B4_08685			WP_109991101.1	AWN66234.1
LL14B4_RS07930	LL14B4_07920		xylT	WP_015426662.1	AWN66097.1	-	Belongs to the major facilitator superfamily. Sugar transporter (TC 2.A.1.1) family	U	Sugar_tr	-
LL14B4_RS11035	LL14B4_11025		-	WP_109991310.1	AWN66672.1	-	Pyridoxamine 5'-phosphate oxidase	S	Pyridox_ox_2	-
LL14B4_RS09840	LL14B4_09830		iscS	WP_081213693.1	AWN66456.1	2.8.1.7	Cys/Met metabolism PLP-dependent enzyme	E	Aminotran_5	ko00730,ko01100,ko04122,map00730,map01100,map04122
LL14B4_RS09160	LL14B4_09150	aroa	aroA	WP_103055050.1	AWN66323.1	2.5.1.19	Catalyzes the transfer of the enolpyruvyl moiety of phosphoenolpyruvate (PEP) to the 5-hydroxyl of shikimate-3- phosphate (S3P) to produce enolpyruvyl shikimate-3-phosphate and inorganic phosphate	E	EPSP_synthase	ko00400,ko01100,ko01110,ko01130,ko01230,map00400,map01100,map01110,map01130,map01230
LL14B4_RS01625	LL14B4_01625	lmrc	XK27_09600	WP_047205617.1	AWN67008.1	-	ABC transporter transmembrane region	P	ABC_membrane,ABC_tran	ko02010,map02010
LL14B4_RS10650	LL14B4_10640		-	WP_109991296.1	AWN66609.1	-	Metal dependent phosphohydrolases with conserved 'HD' motif.	H	HD	-
LL14B4_RS11680	LL14B4_11670	rple	rplE	WP_003129948.1	AWN66792.1	-	This is 1 of the proteins that binds and probably mediates the attachment of the 5S RNA into the large ribosomal subunit, where it forms part of the central protuberance. In the 70S ribosome it contacts protein S13 of the 30S subunit (bridge B1b), connecting the 2 subunits	J	Ribosomal_L5,Ribosomal_L5_C	ko03010,map03010
LL14B4_RS10980	LL14B4_10970	phet	pheT	WP_109991307.1	AWN66662.1	6.1.1.20	Ferredoxin-fold anticodon binding domain	J	B3_4,B5,FDX-ACB,tRNA_bind	ko00970,map00970
LL14B4_RS09220	LL14B4_09210		-	WP_003132772.1	AWN66335.1	-	Putative inner membrane exporter, YdcZ	S	DMT_YdcZ	ko02024,map02024
LL14B4_RS07245	LL14B4_07235		pyrK	WP_058204146.1	AWN65978.1	-	Responsible for channeling the electrons from the oxidation of dihydroorotate from the FMN redox center in the PyrD type B subunit to the ultimate electron acceptor NAD( )	F	DHODB_Fe-S_bind,FAD_binding_6,NAD_binding_1	ko00240,ko01100,map00240,map01100
LL14B4_RS11985	LL14B4_11975	ezra	ezrA	WP_003132670.1	AWN66847.1	-	modulates the frequency and position of FtsZ ring formation. Inhibits FtsZ ring formation at polar sites. Interacts either with FtsZ or with one of its binding partners to promote depolymerization	D	EzrA	-
LL14B4_RS04250	LL14B4_04245	xsea	xseA	WP_031559209.1	AWN65422.1	3.1.11.6	Bidirectionally degrades single-stranded DNA into large acid-insoluble oligonucleotides, which are then degraded further into small acid-soluble oligonucleotides	L	Exonuc_VII_L,tRNA_anti_2	ko03430,map03430
LL14B4_RS02805	LL14B4_02805	serb	serB	WP_109990673.1	AWN65158.1	3.1.3.3	haloacid dehalogenase-like hydrolase	E	HAD	ko00260,ko00680,ko01100,ko01120,ko01130,ko01200,ko01230,map00260,map00680,map01100,map01120,map01130,map01200,map01230
LL14B4_RS02450	LL14B4_02450		-	WP_033900527.1	AWN65108.1	-	DNA-directed RNA polymerase subunit beta	S	EpuA	-
LL14B4_RS09135	LL14B4_09125	rpst	rpsT	WP_010906113.1	AWN66318.1	-	Binds directly to 16S ribosomal RNA	J	Ribosomal_S20p	ko03010,map03010
LL14B4_RS07000	LL14B4_06990		yyaH	WP_109991003.1	AWN65931.1	4.4.1.5	Glyoxalase-like domain	E	Glyoxalase,Glyoxalase_4	ko00620,map00620
LL14B4_RS02235	LL14B4_02235	tsae	ydiB	WP_023188979.1	AWN67013.1	-	Threonylcarbamoyl adenosine biosynthesis protein TsaE	S	TsaE	-
LL14B4_RS05565	LL14B4_05560		yleF	WP_109990858.1	AWN65672.1	-	Helix-turn-helix domain, rpiR family	K	HTH_6,SIS	-
LL14B4_RS11040	LL14B4_11030			WP_012898476.1	AWN66673.1
LL14B4_RS09065	LL14B4_09055		prsA	WP_010906107.1	AWN66304.1	5.2.1.8	Plays a major role in protein secretion by helping the post-translocational extracellular folding of several secreted proteins	M	Rotamase,Rotamase_2,Rotamase_3	-
LL14B4_RS03710	LL14B4_03705		-	WP_109990737.1	AWN65319.1	-	-	-	-	-
LL14B4_RS08135	LL14B4_08125	msra	mrsA1	WP_017864746.1	AWN66138.1	1.8.4.11	Has an important function as a repair enzyme for proteins that have been inactivated by oxidation. Catalyzes the reversible oxidation-reduction of methionine sulfoxide in proteins to methionine	C	EntA_Immun,PMSR	-
LL14B4_RS01235	LL14B4_01235	eno	eno	WP_033900396.1	AWN64884.1	4.2.1.11	Catalyzes the reversible conversion of 2- phosphoglycerate into phosphoenolpyruvate. It is essential for the degradation of carbohydrates via glycolysis	F	Enolase_C,Enolase_N	ko00010,ko00680,ko01100,ko01110,ko01120,ko01130,ko01200,ko01230,ko03018,ko04066,map00010,map00680,map01100,map01110,map01120,map01130,map01200,map01230,map03018,map04066
LL14B4_RS01740	LL14B4_01740		ytbD	WP_109990642.1	AWN64974.1	-	Sugar (and other) transporter	EGP	MFS_1,Sugar_tr	-
LL14B4_RS01495	LL14B4_01495	rpsd	rpsD	WP_004255752.1	AWN64932.1	-	One of the primary rRNA binding proteins, it binds directly to 16S rRNA where it nucleates assembly of the body of the 30S subunit	J	Ribosomal_S4,S4	ko03010,map03010
LL14B4_RS09480	LL14B4_09470	sufd	sufD	WP_017864923.1	AWN66386.1	-	Uncharacterized protein family (UPF0051)	O	UPF0051	-
LL14B4_RS10700	LL14B4_10690		-	WP_012898444.1	AWN66619.1	-	Asp23 family, cell envelope-related function	S	Asp23	-
LL14B4_RS10900	LL14B4_10890		XK27_02070	WP_010906194.1	AWN66646.1	-	Nitroreductase family	S	Nitroreductase	-
LL14B4_RS04080	LL14B4_04075	pnuc	pnuC	WP_012897492.1	AWN65391.1	-	nicotinamide mononucleotide transporter	H	NMN_transporter	-
LL14B4_RS03005	LL14B4_03005		-	WP_012897348.1	AWN65194.1	-	Bacterial regulatory proteins, tetR family	K	TetR_N	-
LL14B4_RS04185	LL14B4_04180	alr	alr	WP_058206786.1	AWN65409.1	5.1.1.1,5.1.1.5	Catalyzes the interconversion of L-alanine and D- alanine. May also act on other amino acids	E	Ala_racemase_C,Ala_racemase_N	ko00473,ko01100,ko01502,map00473,map01100,map01502
LL14B4_RS11125	LL14B4_11115	yfmh	ymfH	WP_017865078.1	AWN67084.1	-	Insulinase (Peptidase family M16)	S	Peptidase_M16,Peptidase_M16_C	-
LL14B4_RS00745	LL14B4_00745		dut	WP_003129749.1	AWN64795.1	3.6.1.23	This enzyme is involved in nucleotide metabolism it produces dUMP, the immediate precursor of thymidine nucleotides and it decreases the intracellular concentration of dUTP so that uracil cannot be incorporated into DNA	F	dUTPase	ko00240,ko00983,ko01100,map00240,map00983,map01100
LL14B4_RS04415	LL14B4_04410	liaf	-	WP_012897539.1	AWN65454.1	-	Cell wall-active antibiotics response 4TMS YvqF	S	DUF2154	ko02020,map02020
LL14B4_RS05135	LL14B4_05130		corA	WP_003130981.1	AWN65588.1	-	CorA-like protein	P	CorA	-
LL14B4_RS02715	LL14B4_02715		-	WP_012897301.1	AWN65140.1	-	-	-	-	-
LL14B4_RS04860	LL14B4_04855		-	WP_109990824.1	AWN65538.1	-	EVIDENCE BY HOMOLOGY BIO14.03 Phage related functions and prophages	M	Amidase_5,SH3_5	-
LL14B4_RS07065	LL14B4_07055		-	WP_058203145.1	AWN65944.1	-	Phenazine biosynthesis-like protein	S	PhzC-PhzF	-
LL14B4_RS02130	LL14B4_02130		ptcA	WP_003131552.1	AWN65049.1	2.7.1.196,2.7.1.205	PTS system, Lactose/Cellobiose specific IIA subunit	G	PTS_IIA	ko00500,ko02060,map00500,map02060
LL14B4_RS06970	LL14B4_06960		-	WP_109990997.1	AWN65925.1	-	An automated process has identified a potential problem with this gene model	V	DUF3578,DUF3883	-
LL14B4_RS06810	LL14B4_06800		ilvE	WP_003130182.1	AWN65897.1	2.6.1.42	Amino-transferase class IV	E	Aminotran_4	ko00270,ko00280,ko00290,ko00770,ko01100,ko01110,ko01130,ko01210,ko01230,map00270,map00280,map00290,map00770,map01100,map01110,map01130,map01210,map01230
LL14B4_RS12160	LL14B4_12150	gnd	gntZ	WP_038603774.1	AWN66872.1	1.1.1.343,1.1.1.44	6-phosphogluconate dehydrogenase, C-terminal domain	G	6PGD,NAD_binding_2	ko00030,ko00480,ko01100,ko01110,ko01120,ko01130,ko01200,map00030,map00480,map01100,map01110,map01120,map01130,map01200
LL14B4_RS12780	LL14B4_12770	bet	-	WP_109991392.1	AWN66978.1	-	DNA metabolic process	S	-	-
LL14B4_RS08700	LL14B4_08690		ftsK	WP_081041109.1	AWN66235.1	-	Essential cell division protein that coordinates cell division and chromosome segregation. The N-terminus is involved in assembly of the cell-division machinery. The C-terminus functions as a DNA motor that moves dsDNA in an ATP-dependent manner towards the difSL recombination site, which is located within the replication terminus region	D	FtsK_4TM,FtsK_SpoIIIE,Ftsk_gamma	-
LL14B4_RS01825	LL14B4_01825		prfC	WP_015425810.1	AWN64991.1	-	Increases the formation of ribosomal termination complexes and stimulates activities of RF-1 and RF-2. It binds guanine nucleotides and has strong preference for UGA stop codons. It may interact directly with the ribosome. The stimulation of RF- 1 and RF-2 is significantly reduced by GTP and GDP, but not by GMP	J	GTP_EFTU,GTP_EFTU_D2,RF3_C	-
LL14B4_RS11720	LL14B4_11710	rpss	rpsS	WP_003129963.1	AWN66800.1	-	Protein S19 forms a complex with S13 that binds strongly to the 16S ribosomal RNA	J	Ribosomal_S19	ko03010,map03010
LL14B4_RS03400	LL14B4_03395		-	WP_109990716.1	AWN65261.1	-	4-alpha-glucanotransferase	G	Glyco_hydro_77	-
LL14B4_RS08040	LL14B4_08030		-	WP_109991079.1	AWN66119.1	-	-	-	-	-
LL14B4_RS06685	LL14B4_06675	thie	thiE	WP_109990969.1	AWN65873.1	2.5.1.3	Condenses 4-methyl-5-(beta-hydroxyethyl)thiazole monophosphate (THZ-P) and 2-methyl-4-amino-5-hydroxymethyl pyrimidine pyrophosphate (HMP-PP) to form thiamine monophosphate (TMP)	H	TMP-TENI	ko00730,ko01100,map00730,map01100
LL14B4_RS06575	LL14B4_06565	amap	-	WP_047205608.1	AWN65852.1	-	-	-	-	-
LL14B4_RS08585	LL14B4_08575		-	WP_109991098.1	AWN66215.1	-	Major facilitator Superfamily	EGP	MFS_1,Sugar_tr	-
LL14B4_RS05415	LL14B4_05410		pncB	WP_021722509.1	AWN65644.1	6.3.4.21	Catalyzes the synthesis of beta-nicotinate D- ribonucleotide from nicotinate and 5-phospho-D-ribose 1-phosphate at the expense of ATP	F	NAPRTase	ko00760,ko01100,map00760,map01100
LL14B4_RS00685	LL14B4_00685		nylA	WP_033899165.1	AWN64784.1	3.5.1.4	Amidase	J	Amidase	ko00330,ko00360,ko00380,ko00627,ko00643,ko01120,map00330,map00360,map00380,map00627,map00643,map01120
LL14B4_RS02745	LL14B4_02745		tdk	WP_003129492.1	AWN65146.1	2.7.1.21	Thymidine kinase	F	TK	ko00240,ko00983,ko01100,map00240,map00983,map01100
LL14B4_RS00785	LL14B4_00785			WP_081213320.1	AWN64802.1
LL14B4_RS07945	LL14B4_07935		-	WP_080716006.1	AWN66100.1	-	MFS/sugar transport protein	G	MFS_2	-
LL14B4_RS11365	LL14B4_11355		-	WP_233610964.1		-	bacteriocin-associated integral membrane protein	S	DUF1430	-
LL14B4_RS08220	LL14B4_08210		-	WP_080735964.1	AWN66152.1	-	EamA-like transporter family	EG	EamA	-
LL14B4_RS09645	LL14B4_09635			WP_003130310.1	AWN66417.1
LL14B4_RS01485	LL14B4_01485
LL14B4_RS04060	LL14B4_04055		-	WP_010905582.1	AWN65388.1	-	Domain of unknown function (DUF4931)	C	DUF4931	-
LL14B4_RS00305	LL14B4_00305		gadR	WP_033899627.1	AWN64713.1	-	Helix-turn-helix XRE-family like proteins	K	HTH_3	-
LL14B4_RS08680	LL14B4_08670	rnpb
LL14B4_RS13015	LL14B4_13005			WP_109991460.1	AWN67118.1
LL14B4_RS07110	LL14B4_07100		sbcC	WP_109991013.1	AWN65952.1	-	Putative exonuclease SbcCD, C subunit	L	AAA_23,AAA_29,SbcCD_C	-
LL14B4_RS13000	LL14B4_12990			WP_109991457.1	AWN67115.1
LL14B4_RS03175	LL14B4_03175		-	WP_058223462.1	AWN65223.1	-	-	-	-	-
LL14B4_RS11840	LL14B4_11830	comge	-	WP_033900709.1	AWN66823.1	-	Type II secretory pathway pseudopilin	NU	PulG	-
LL14B4_RS07940	LL14B4_07930		xynB	WP_033900991.1	AWN66099.1	3.2.1.37	Belongs to the glycosyl hydrolase 43 family	G	DUF1349,Glyco_hydro_43	ko00520,ko01100,map00520,map01100
LL14B4_RS06740	LL14B4_06730		ribU	WP_003130203.1	AWN65883.1	-	Mediates riboflavin uptake, may also transport FMN and roseoflavin. Probably a riboflavin-binding protein that interacts with the energy-coupling factor (ECF) ABC-transporter complex. Unlike classic ABC transporters this ECF transporter provides the energy necessary to transport a number of different substrates. The substrates themselves are bound by transmembrane, not extracytoplasmic soluble pr…	U	ECF_trnsprt	-
LL14B4_RS00665	LL14B4_00665	gatc	gatC	WP_010905163.1	AWN64780.1	6.3.5.6,6.3.5.7	Allows the formation of correctly charged Asn-tRNA(Asn) or Gln-tRNA(Gln) through the transamidation of misacylated Asp- tRNA(Asn) or Glu-tRNA(Gln) in organisms which lack either or both of asparaginyl-tRNA or glutaminyl-tRNA synthetases. The reaction takes place in the presence of glutamine and ATP through an activated phospho-Asp-tRNA(Asn) or phospho-Glu-tRNA(Gln)	J	Glu-tRNAGln	ko00970,ko01100,map00970,map01100
LL14B4_RS12180	LL14B4_12170	rpsr	rpsR	WP_003131952.1	AWN66876.1	-	Binds as a heterodimer with protein S6 to the central domain of the 16S rRNA, where it helps stabilize the platform of the 30S subunit	J	Ribosomal_S18	ko03010,map03010
LL14B4_RS10765	LL14B4_10755		-	WP_003131466.1	AWN66631.1	-	Glucosamine-6-phosphate isomerases/6-phosphogluconolactonase	G	Glucosamine_iso	-
LL14B4_RS07185	LL14B4_07175	naga	nagA	WP_010905894.1	AWN65967.1	3.5.1.25	Amidohydrolase family	G	Amidohydro_1	ko00520,ko01130,map00520,map01130
LL14B4_RS03625	LL14B4_03620		yhfA	WP_109990732.1	AWN65303.1	-	Haloacid dehalogenase-like hydrolase	S	HAD_2	-
LL14B4_RS02340	LL14B4_02340		ypmS	WP_109990666.1	AWN65088.1	-	Uncharacterized protein conserved in bacteria (DUF2140)	S	DUF2140	-
LL14B4_RS06755	LL14B4_06745		scpA	WP_109990975.1	AWN65886.1	-	Participates in chromosomal partition during cell division. May act via the formation of a condensin-like complex containing Smc and ScpB that pull DNA away from mid-cell into both cell halves	D	SMC_ScpA	-
LL14B4_RS02645	LL14B4_02645		coaB	WP_003130512.1	AWN65127.1	6.3.2.5	DNA / pantothenate metabolism flavoprotein	H	DFP	ko00770,map00770
LL14B4_RS08170	LL14B4_08160		ypjI	WP_033901056.1	AWN66144.1	-	-	-	-	-
LL14B4_RS00070	LL14B4_00070		-	WP_003132169.1	AWN64676.1	-	-	-	-	-
LL14B4_RS08840	LL14B4_08830		mdxE	WP_003130374.1	AWN66259.1	-	Bacterial extracellular solute-binding protein	G	SBP_bac_8	ko02010,map02010
LL14B4_RS11400	LL14B4_11390		comC	WP_033900770.1	AWN66739.1	3.4.23.43	Bacterial Peptidase A24 N-terminal domain	NOU	DiS_P_DiS	-
LL14B4_RS06820	LL14B4_06810		gadB	WP_033898927.1	AWN65899.1	4.1.1.15,4.1.2.27	Converts internalized glutamate to GABA and increases the internal pH. Involved in glutamate-dependent acid resistance	E	Pyridoxal_deC	ko00250,ko00410,ko00430,ko00600,ko00650,ko01100,ko01110,ko01120,ko02024,ko04071,ko04727,ko04940,map00250,map00410,map00430,map00600,map00650,map01100,map01110,map01120,map02024,map04071,map04727,map04940
LL14B4_RS11765	LL14B4_11755	nusg	nusG	WP_003129977.1	AWN66809.1	-	Participates in transcription elongation, termination and antitermination	K	KOW,NusG	-
LL14B4_RS07215	LL14B4_07205		hepA	WP_003131089.1	AWN65973.1	2.5.1.30	Heptaprenyl diphosphate synthase component I	S	Hpre_diP_synt_I	ko00900,ko01110,map00900,map01110
LL14B4_RS09580	LL14B4_09570		-	WP_033899899.1	AWN66405.1	-	Domain of unknown function (DUF1803)	S	DUF1803	-
LL14B4_RS00775	LL14B4_00775		menA	WP_003129757.1	AWN64800.1	2.5.1.74	UbiA prenyltransferase family	H	UbiA	ko00130,ko01100,ko01110,map00130,map01100,map01110
LL14B4_RS02405	LL14B4_02405		acmD	WP_058206268.1	AWN65101.1	-	defense response to other organism	M	Glucosaminidase,LysM	-
LL14B4_RS09340	LL14B4_09330	tena	tenA	WP_004255229.1	AWN66359.1	3.5.99.2	Catalyzes an amino-pyrimidine hydrolysis reaction at the C5' of the pyrimidine moiety of thiamine compounds, a reaction that is part of a thiamine salvage pathway	K	TENA_THI-4	ko00730,ko01100,map00730,map01100
LL14B4_RS11135	LL14B4_11125	yaaa	yaaA	WP_109991316.1	AWN66688.1	-	S4 domain	S	S4_2	-
LL14B4_RS11305	LL14B4_11295		yitL	WP_058212145.1	AWN66721.1	-	S1 domain	S	S1_2	-
LL14B4_RS10695	LL14B4_10685	rsmb	sun	WP_109991297.1	AWN66618.1	2.1.1.176	Specifically methylates the cytosine at position 967 (m5C967) of 16S rRNA	J	Methyltr_RsmB-F,Methyltr_RsmF_N,NusB	-
LL14B4_RS09475	LL14B4_09465		sufS	WP_109991144.1	AWN66385.1	2.8.1.7,4.4.1.16	Catalyzes the removal of elemental sulfur and selenium atoms from L-cysteine, L-cystine, L-selenocysteine, and L- selenocystine to produce L-alanine	E	Aminotran_5	ko00450,ko01100,map00450,map01100
LL14B4_RS09030	LL14B4_09020	psta	pstA	WP_003130884.1	AWN66297.1	-	Binding-protein-dependent transport system inner membrane component	P	BPD_transp_1	ko02010,map02010
LL14B4_RS04180	LL14B4_04175	acps	acpS	WP_021468491.1	AWN65408.1	2.7.8.7	Transfers the 4'-phosphopantetheine moiety from coenzyme A to a Ser of acyl-carrier-protein	I	ACPS	ko00770,map00770
LL14B4_RS12510	LL14B4_12500
LL14B4_RS08265	LL14B4_08255		nagB	WP_017864764.1	AWN66159.1	3.5.99.6	Catalyzes the reversible isomerization-deamination of glucosamine 6-phosphate (GlcN6P) to form fructose 6-phosphate (Fru6P) and ammonium ion	G	Glucosamine_iso	ko00520,ko01100,map00520,map01100
LL14B4_RS08275	LL14B4_08265	quea	queA	WP_017864787.1	AWN66161.1	2.4.99.17	Transfers and isomerizes the ribose moiety from AdoMet to the 7-aminomethyl group of 7-deazaguanine (preQ1-tRNA) to give epoxyqueuosine (oQ-tRNA)	F	Queuosine_synth	-
LL14B4_RS02765	LL14B4_02765	nfsa	-	WP_080735897.1	AWN65150.1	-	nitroreductase	C	Nitroreductase	-
LL14B4_RS04740	LL14B4_04735			WP_109990804.1	AWN65516.1
LL14B4_RS09095	LL14B4_09085		XK27_07275	WP_109991119.1	AWN66310.1	-	Permease family	S	Xan_ur_permease	-
LL14B4_RS06910	LL14B4_06900		-	WP_187398353.1	AWN67048.1	-	EAL domain	T	EAL	-
LL14B4_RS11900	LL14B4_11890	yajc	-	WP_109991337.1	AWN66834.1	-	Preprotein translocase subunit	U	YajC	ko02024,ko03060,ko03070,map02024,map03060,map03070
LL14B4_RS00705	LL14B4_00705		gluP	WP_003129738.1	AWN64788.1	3.4.21.105	Rhomboid family	S	Rhomboid,TPR_2,TPR_8	-
LL14B4_RS08950	LL14B4_08940		msrR	WP_109991114.1	AWN66281.1	-	Cell envelope-related transcriptional attenuator domain	K	LytR_cpsA_psr	-
LL14B4_RS10875	LL14B4_10865
LL14B4_RS01200	LL14B4_01200		-	WP_023189990.1	AWN67004.1	-	Isochorismatase family	Q	Isochorismatase	-
LL14B4_RS09020	LL14B4_09010	pstb	pstB1	WP_003130886.1	AWN66295.1	3.6.3.27	Part of the ABC transporter complex PstSACB involved in phosphate import. Responsible for energy coupling to the transport system	P	ABC_tran	ko02010,map02010
LL14B4_RS00830	LL14B4_00830			WP_003129779.1	AWN64811.1
LL14B4_RS11975	LL14B4_11965
LL14B4_RS02565	LL14B4_02565		glpT	WP_058204329.1	AWN67016.1	-	Major Facilitator Superfamily	P	MFS_1	-
LL14B4_RS07675	LL14B4_07665		-	WP_161934676.1	AWN66051.1	-	phosphoadenosine phosphosulfate	S	DUF3440,PAPS_reduct	-
LL14B4_RS12555	LL14B4_12545	rnhc	rnhC	WP_109991353.1	AWN66936.1	3.1.26.4	Endonuclease that specifically degrades the RNA of RNA- DNA hybrids	L	DUF3378,RNase_HII	ko03030,map03030
LL14B4_RS02770	LL14B4_02770	prmc	prmC	WP_017864195.1	AWN65151.1	2.1.1.297	Methylates the class 1 translation termination release factors RF1 PrfA and RF2 PrfB on the glutamine residue of the universally conserved GGQ motif	J	MTS	-
LL14B4_RS09885	LL14B4_09875		sepF	WP_003132390.1	AWN66464.1	-	Cell division protein that is part of the divisome complex and is recruited early to the Z-ring. Probably stimulates Z-ring formation, perhaps through the cross-linking of FtsZ protofilaments. Its function overlaps with FtsA	D	SepF	-
LL14B4_RS04490	LL14B4_04485		-	WP_003131420.1	AWN65469.1	-	HAD-hyrolase-like	S	HAD_2	-
LL14B4_RS09180	LL14B4_09170		ysaA	WP_017864900.1	AWN66327.1	-	VanZ like family	V	RDD,VanZ	-
LL14B4_RS12000	LL14B4_11990		pgl	WP_010906341.1	AWN66850.1	3.1.1.31	Lactonase, 7-bladed beta-propeller	G	Lactonase	ko00030,ko01100,ko01110,ko01120,ko01130,ko01200,map00030,map01100,map01110,map01120,map01130,map01200
LL14B4_RS07315	LL14B4_07305		gpo	WP_023189147.1	AWN65991.1	1.11.1.9	oxidoreductase activity, acting on peroxide as acceptor	O	GSHPx	ko00480,ko00590,ko04918,map00480,map00590,map04918
LL14B4_RS04500	LL14B4_04495			WP_021465420.1	AWN65471.1
LL14B4_RS08150	LL14B4_08140		yfmR	WP_085623279.1	AWN66141.1	-	ABC transporter C-terminal domain	S	ABC_tran,ABC_tran_CTD,ABC_tran_Xtn	-
LL14B4_RS01195	LL14B4_01195		yvgN	WP_003131189.1	AWN64877.1	-	Aldo/keto reductase family	S	Aldo_ket_red	-
LL14B4_RS12540	LL14B4_12530	rplm	rplM	WP_010906417.1	AWN66933.1	-	This protein is one of the early assembly proteins of the 50S ribosomal subunit, although it is not seen to bind rRNA by itself. It is important during the early stages of 50S assembly	J	Ribosomal_L13	ko03010,map03010
LL14B4_RS08020	LL14B4_08010		-	WP_023164306.1	AWN66115.1	-	ABC transporter	V	ABC_membrane,ABC_tran	-
LL14B4_RS03350	LL14B4_03345	xis	-	WP_017864269.1	AWN65251.1	-	-	-	-	-
LL14B4_RS07295	LL14B4_07285		-	WP_239449752.1	AWN65988.1	-	-	-	-	-
LL14B4_RS05360	LL14B4_05355		comFA	WP_109990846.1	AWN65633.1	-	helicase superfamily c-terminal domain	L	DEAD,Helicase_C,ResIII	-
LL14B4_RS02660	LL14B4_02660		-	WP_012897295.1	AWN65130.1	-	Acetyltransferase (GNAT) domain	K	Acetyltransf_10	-
LL14B4_RS02060	LL14B4_02060	rict	yaaT	WP_010905316.1	AWN65035.1	-	PSP1 C-terminal conserved region	S	PSP1	-
LL14B4_RS12885	LL14B4_12875	rrf
LL14B4_RS05745	LL14B4_05740		-	WP_033899533.1	AWN65706.1	-	Protein of unknown function (DUF1093)	S	DUF1093	-
LL14B4_RS05790	LL14B4_05785			WP_012897766.1	AWN65713.1
LL14B4_RS08090	LL14B4_08080		-	WP_029344082.1	AWN66129.1	-	Uncharacterized protein conserved in bacteria (DUF2255)	E	DUF2255	-
LL14B4_RS00405	LL14B4_00405		-	WP_012896949.1	AWN64732.1	-	Polysaccharide deacetylase	G	Polysacc_deac_1	-
LL14B4_RS10755	LL14B4_10745	gmk	gmk	WP_003131468.1	AWN66629.1	2.7.4.8	Essential for recycling GMP and indirectly, cGMP	F	Guanylate_kin	ko00230,ko01100,map00230,map01100
LL14B4_RS10730	LL14B4_10720		-	WP_012898447.1	AWN66625.1	-	3-demethylubiquinone-9 3-methyltransferase	S	3-dmu-9_3-mt	-
LL14B4_RS01210	LL14B4_01210		-	WP_003131192.1	AWN64879.1	-	-	-	-	-
LL14B4_RS02475	LL14B4_02475	rrf
LL14B4_RS07735	LL14B4_07725		-	WP_109991059.1	AWN66063.1	-	phosphoenolpyruvate-dependent sugar phosphotransferase system, EIIA 1	G	PTS_EIIA_1,PTS_EIIB,PTS_EIIC	ko02060,map02060
LL14B4_RS11645	LL14B4_11635	rpmd	rpmD	WP_003129921.1	AWN66786.1	-	maturation of LSU-rRNA from tricistronic rRNA transcript (SSU-rRNA, 5.8S rRNA, LSU-rRNA)	J	Ribosomal_L30	ko03010,map03010
LL14B4_RS02760	LL14B4_02760		-	WP_012897309.1	AWN65149.1	-	-	-	-	-
LL14B4_RS12315	LL14B4_12305		-	WP_003132003.1	AWN66900.1	-	Protein of unknown function (DUF1634)	S	DUF1634	-
LL14B4_RS09855	LL14B4_09845		-	WP_003132378.1	AWN66459.1	-	-	-	-	-
LL14B4_RS05075	LL14B4_05070	ftse	ftsE	WP_003130964.1	AWN65576.1	-	AAA domain, putative AbiEii toxin, Type IV TA system	D	ABC_tran	ko02010,map02010
LL14B4_RS11310	LL14B4_11300		-	WP_109991325.1	AWN66722.1	-	Acetyltransferase (GNAT) domain	K	Acetyltransf_1	-
LL14B4_RS08300	LL14B4_08290		LL14B4_RS08300	WP_058204311.1	AWN66165.1	-	WxL domain surface cell wall-binding	S	WxL	-
LL14B4_RS09830	LL14B4_09820		prs2	WP_012898422.1	AWN66454.1	2.7.6.1	Involved in the biosynthesis of the central metabolite phospho-alpha-D-ribosyl-1-pyrophosphate (PRPP) via the transfer of pyrophosphoryl group from ATP to 1-hydroxyl of ribose-5-phosphate (Rib-5-P)	F	Pribosyl_synth,Pribosyltran_N	ko00030,ko00230,ko01100,ko01110,ko01120,ko01130,ko01200,ko01230,map00030,map00230,map01100,map01110,map01120,map01130,map01200,map01230
LL14B4_RS08855	LL14B4_08845		-	WP_109991108.1	AWN66262.1	-	-	-	-	-
LL14B4_RS07340	LL14B4_07330			WP_109991022.1	AWN65996.1
LL14B4_RS05815	LL14B4_05810		XK27_05225	WP_109990874.1	AWN65717.1	-	Tetratricopeptide repeat	S	TPR_16,TPR_19,TPR_2,TPR_6,TPR_7,TPR_8	-
LL14B4_RS00080	LL14B4_00080		divIC	WP_003132171.1	AWN64678.1	-	Septum formation initiator	D	DivIC	-
LL14B4_RS02325	LL14B4_02325		WQ51_01275	WP_014570388.1	AWN65085.1	-	Uncharacterised protein, DegV family COG1307	S	DegV	-
LL14B4_RS06900	LL14B4_06890	xrtg	-	WP_207186890.1	AWN67047.1	-	-	-	Exosortase_EpsH	-
LL14B4_RS03205	LL14B4_03205		-	WP_017865360.1	AWN65228.1	-	-	-	-	-
LL14B4_RS04255	LL14B4_04250		xseB	WP_003131346.1	AWN65423.1	3.1.11.6	Bidirectionally degrades single-stranded DNA into large acid-insoluble oligonucleotides, which are then degraded further into small acid-soluble oligonucleotides	L	Exonuc_VII_S	ko03430,map03430
LL14B4_RS11485	LL14B4_11475	spxb	poxL	WP_012898585.1	AWN66755.1	1.2.3.3	Thiamine pyrophosphate enzyme, central domain	C	TPP_enzyme_C,TPP_enzyme_M,TPP_enzyme_N	ko00620,ko01100,map00620,map01100
LL14B4_RS11695	LL14B4_11685	rpsq	rpsQ	WP_003129955.1	AWN66795.1	-	One of the primary rRNA binding proteins, it binds specifically to the 5'-end of 16S ribosomal RNA	J	Ribosomal_S17	ko03010,map03010
LL14B4_RS09860	LL14B4_09850			WP_014570713.1	AWN67070.1
LL14B4_RS09760	LL14B4_09750	rpmi	rpmI	WP_003132353.1	AWN66440.1	-	structural constituent of ribosome	J	Ribosomal_L35p	ko03010,map03010
LL14B4_RS01760	LL14B4_01760		gpmA	WP_003131652.1	AWN64978.1	5.4.2.11	Catalyzes the interconversion of 2-phosphoglycerate and 3-phosphoglycerate	F	His_Phos_1	ko00010,ko00260,ko00680,ko01100,ko01110,ko01120,ko01130,ko01200,ko01230,ko04922,ko05230,map00010,map00260,map00680,map01100,map01110,map01120,map01130,map01200,map01230,map04922,map05230
LL14B4_RS05020	LL14B4_05015	rapz	yvcJ	WP_012897599.1	AWN65565.1	-	Displays ATPase and GTPase activities	S	ATP_bind_2	-
LL14B4_RS07810	LL14B4_07800		perR	WP_010905993.1	AWN66075.1	-	Belongs to the Fur family	P	FUR	-
LL14B4_RS04795	LL14B4_04790		-	WP_109990814.1	AWN65527.1	-	-	-	Phage_connect_1	-
LL14B4_RS08070	LL14B4_08060	purc	purC	WP_010906022.1	AWN66125.1	6.3.2.6	SAICAR synthetase	F	SAICAR_synt	ko00230,ko01100,ko01110,ko01130,map00230,map01100,map01110,map01130
LL14B4_RS12005	LL14B4_11995	adhe	adhE	WP_003132664.1	AWN66851.1	1.1.1.1,1.2.1.10	Iron-containing alcohol dehydrogenase	C	Aldedh,Fe-ADH	ko00010,ko00071,ko00350,ko00620,ko00625,ko00626,ko00650,ko01100,ko01110,ko01120,ko01130,ko01220,map00010,map00071,map00350,map00620,map00625,map00626,map00650,map01100,map01110,map01120,map01130,map01220
LL14B4_RS01055	LL14B4_01055		bmr3_1	WP_058206201.1	AWN64852.1	-	MFS/sugar transport protein	EGP	MFS_1	-
LL14B4_RS05445	LL14B4_05440	murt	murE2	WP_109991415.1	AWN67039.1	6.3.2.13	Domain of unknown function (DUF1727)	M	DUF1727,Mur_ligase_M	ko00300,ko00550,map00300,map00550
LL14B4_RS04325	LL14B4_04320			WP_003131365.1	AWN65437.1
LL14B4_RS01715	LL14B4_01715		fhuC	WP_014570376.1	AWN64969.1	3.6.3.34	ATPases associated with a variety of cellular activities	P	ABC_tran	ko02010,map02010
LL14B4_RS01465	LL14B4_01465			WP_033900400.1	AWN64928.1
LL14B4_RS05540	LL14B4_05535		ribF	WP_012897735.1	AWN65668.1	2.7.1.26,2.7.7.2	Riboflavin kinase	H	FAD_syn,Flavokinase	ko00740,ko01100,ko01110,map00740,map01100,map01110
LL14B4_RS04880	LL14B4_04875		ybjQ	WP_010905638.1	AWN65542.1	-	Putative heavy-metal-binding	S	YbjQ_1	-
LL14B4_RS02990	LL14B4_02990	eno	eno	WP_010905473.1	AWN65191.1	4.2.1.11	Catalyzes the reversible conversion of 2- phosphoglycerate into phosphoenolpyruvate. It is essential for the degradation of carbohydrates via glycolysis	F	Enolase_C,Enolase_N	ko00010,ko00680,ko01100,ko01110,ko01120,ko01130,ko01200,ko01230,ko03018,ko04066,map00010,map00680,map01100,map01110,map01120,map01130,map01200,map01230,map03018,map04066
LL14B4_RS07175	LL14B4_07165	pfka	pfkA	WP_003131080.1	AWN65965.1	2.7.1.11	Catalyzes the phosphorylation of D-fructose 6-phosphate to fructose 1,6-bisphosphate by ATP, the first committing step of glycolysis	F	PFK	ko00010,ko00030,ko00051,ko00052,ko00680,ko01100,ko01110,ko01120,ko01130,ko01200,ko01230,ko03018,ko04152,ko05230,map00010,map00030,map00051,map00052,map00680,map01100,map01110,map01120,map01130,map01200,map01230,map03018,map04152,map05230
LL14B4_RS04280	LL14B4_04275	recn	recN	WP_017864362.1	AWN65428.1	-	May be involved in recombinational repair of damaged DNA	L	AAA_23,SMC_N	-
LL14B4_RS06335	LL14B4_06325	topa	topA	WP_033899618.1	AWN65810.1	5.99.1.2	Releases the supercoiling and torsional tension of DNA, which is introduced during the DNA replication and transcription, by transiently cleaving and rejoining one strand of the DNA duplex. Introduces a single-strand break via transesterification at a target site in duplex DNA. The scissile phosphodiester is attacked by the catalytic tyrosine of the enzyme, resulting in the formation of a DNA-(5'…	L	Topoisom_bac,Toprim,zf-C4_Topoisom	-
LL14B4_RS04785	LL14B4_04780		-	WP_109990812.1	AWN65525.1	-	Phage capsid family	S	Phage_capsid	-
LL14B4_RS03715	LL14B4_03710		lrgB	WP_003132485.1	AWN65320.1	-	LrgB-like family	M	LrgB	ko02020,map02020
LL14B4_RS05340	LL14B4_05335	ybey	ybeY	WP_021722516.1	AWN65629.1	-	Single strand-specific metallo-endoribonuclease involved in late-stage 70S ribosome quality control and in maturation of the 3' terminus of the 16S rRNA	J	UPF0054	-
LL14B4_RS13695	LL14B4_05350		comFC	WP_109990845.1	AWN65632.1	-	Competence protein	S	Pribosyltran	-
LL14B4_RS06590	LL14B4_06580		glpF	WP_058203085.1	AWN65855.1	-	Major intrinsic protein	U	MIP	-
LL14B4_RS02415	LL14B4_02415		ponA	WP_033900537.1	AWN65103.1	2.4.1.129,3.4.16.4	Transglycosylase	M	Transgly,Transpeptidase,fn3	ko00550,ko01100,ko01501,map00550,map01100,map01501
LL14B4_RS09310	LL14B4_09300		comEA	WP_033899944.1	AWN66353.1	-	SLBB domain	L	HHH_3,SLBB	-
LL14B4_RS08485	LL14B4_08475		htaA	WP_109991090.1	AWN66196.1	3.4.21.72	regulation of response to stimulus	S	CHU_C,HtaA	-
LL14B4_RS01065	LL14B4_01065	rpsu	rpsU	WP_003129844.1	AWN64854.1	-	structural constituent of ribosome	J	Ribosomal_S21	ko03010,map03010
LL14B4_RS06705	LL14B4_06695	wecb	-	WP_109990973.1	AWN65877.1	5.1.3.14	UDP-N-acetylglucosamine 2-epimerase	G	Epimerase_2	ko00520,ko01100,ko05111,map00520,map01100,map05111
LL14B4_RS01175	LL14B4_01175		ycgC	WP_010905251.1	AWN64873.1	-	Domain of unknown function (DUF697)	S	DUF697	-
LL14B4_RS07390	LL14B4_07380
LL14B4_RS03630	LL14B4_03625		yybT	WP_003132463.1	AWN65304.1	-	DHHA1 domain	T	DHH,DHHA1	-
LL14B4_RS08650	LL14B4_08640		cvpA	WP_003129445.1	AWN66226.1	-	Colicin V production protein	S	Colicin_V	-
LL14B4_RS05725	LL14B4_05720		potB	WP_029343879.1	AWN65703.1	-	Binding-protein-dependent transport system inner membrane component	P	BPD_transp_1	ko02010,map02010
LL14B4_RS05895	LL14B4_05885		kdpC	WP_033899568.1	AWN65731.1	3.6.3.12	Part of the high-affinity ATP-driven potassium transport (or Kdp) system, which catalyzes the hydrolysis of ATP coupled with the electrogenic transport of potassium into the cytoplasm. This subunit acts as a catalytic chaperone that increases the ATP- binding affinity of the ATP-hydrolyzing subunit KdpB by the formation of a transient KdpB KdpC ATP ternary complex	P	KdpC	ko02020,map02020
LL14B4_RS08690	LL14B4_08680	hola	holA	WP_012898251.1	AWN66233.1	2.7.7.7	DNA polymerase III, delta subunit	L	DNA_pol3_delta	ko00230,ko00240,ko01100,ko03030,ko03430,ko03440,map00230,map00240,map01100,map03030,map03430,map03440
LL14B4_RS01040	LL14B4_01040		ung	WP_003129839.1	AWN64849.1	3.2.2.27	Excises uracil residues from the DNA which can arise as a result of misincorporation of dUMP residues by DNA polymerase or due to deamination of cytosine	L	UDG	ko03410,ko05340,map03410,map05340
LL14B4_RS00760	LL14B4_00760	rlmn	rlmN	WP_012897023.1	AWN64798.1	2.1.1.192	Specifically methylates position 2 of adenine 2503 in 23S rRNA and position 2 of adenine 37 in tRNAs	J	Fer4_14,Radical_SAM	-
LL14B4_RS07200	LL14B4_07190		gpsA	WP_003131086.1	AWN65970.1	1.1.1.94	glycerolipid metabolic process	I	NAD_Gly3P_dh_C,NAD_Gly3P_dh_N	ko00564,ko01110,map00564,map01110
LL14B4_RS04010	LL14B4_04005		cpo	WP_109990746.1	AWN65378.1	1.11.1.10	Alpha/beta hydrolase family	S	Abhydrolase_1,Abhydrolase_6	-
LL14B4_RS07620	LL14B4_07610		tcsA	WP_012898057.1	AWN66040.1	-	ABC transporter substrate-binding protein PnrA-like	S	Bmp	-
LL14B4_RS13025	LL14B4_13015		-	WP_109991462.1	AWN67120.1	-	Psort location Cytoplasmic, score	L	Peptidase_M78	-
LL14B4_RS07600	LL14B4_07590		phoP	WP_012898054.1	AWN66037.1	-	Transcriptional regulatory protein, C terminal	K	Response_reg,Trans_reg_C	ko02020,map02020
LL14B4_RS06600	LL14B4_06590	glpk	glpK	WP_038600881.1	AWN65857.1	2.7.1.30	Key enzyme in the regulation of glycerol uptake and metabolism. Catalyzes the phosphorylation of glycerol to yield sn- glycerol 3-phosphate	F	FGGY_C,FGGY_N	ko00561,ko01100,ko03320,ko04626,map00561,map01100,map03320,map04626
LL14B4_RS04470	LL14B4_04465		mleS	WP_109990772.1	AWN65465.1	1.1.1.38,4.1.1.101	Malic enzyme, NAD binding domain	C	Malic_M,malic	ko00620,ko01120,ko01200,ko02020,map00620,map01120,map01200,map02020
LL14B4_RS08330	LL14B4_08320	obge	obg	WP_003130743.1	AWN67062.1	-	An essential GTPase which binds GTP, GDP and possibly (p)ppGpp with moderate affinity, with high nucleotide exchange rates and a fairly low GTP hydrolysis rate. Plays a role in control of the cell cycle, stress response, ribosome biogenesis and in those bacteria that undergo differentiation, in morphogenesis control	S	DUF1967,GTP1_OBG,MMR_HSR1	-
LL14B4_RS03015	LL14B4_03015		-	WP_003129577.1	AWN67020.1	-	CorA-like Mg2+ transporter protein	P	CorA	-
LL14B4_RS07535	LL14B4_07525		-	WP_109991044.1	AWN66027.1	-	-	-	-	-
LL14B4_RS11700	LL14B4_11690	rpmc	rpmC	WP_003129957.1	AWN66796.1	-	structural constituent of ribosome	J	Ribosomal_L29	ko03010,map03010
LL14B4_RS06610	LL14B4_06600			WP_239449749.1
LL14B4_RS02205	LL14B4_02205		treB	WP_025016545.1	AWN65063.1	2.7.1.211	phosphotransferase system, EIIB	G	PTS_EIIA_1,PTS_EIIB,PTS_EIIC	ko00500,ko02060,map00500,map02060
LL14B4_RS07990	LL14B4_07980		ypfE	WP_109991075.1	AWN66109.1	-	Belongs to the major facilitator superfamily	EGP	MFS_1,Sugar_tr	-
LL14B4_RS04265	LL14B4_04260		ispA	WP_109990763.1	AWN65425.1	2.5.1.1,2.5.1.10,2.5.1.29	Polyprenyl synthetase	H	polyprenyl_synt	ko00900,ko01100,ko01110,ko01130,map00900,map01100,map01110,map01130
LL14B4_RS12450	LL14B4_12440	gap	gap	WP_003131244.1	AWN66927.1	1.2.1.12	Belongs to the glyceraldehyde-3-phosphate dehydrogenase family	C	Gp_dh_C,Gp_dh_N	ko00010,ko00710,ko01100,ko01110,ko01120,ko01130,ko01200,ko01230,ko04066,ko05010,map00010,map00710,map01100,map01110,map01120,map01130,map01200,map01230,map04066,map05010
LL14B4_RS04205	LL14B4_04200		proWX	WP_023189035.1	AWN65413.1	-	Substrate binding domain of ABC-type glycine betaine transport system	P	BPD_transp_1,OpuAC	ko02010,map02010
LL14B4_RS05935	LL14B4_05925		-	WP_233610935.1	AWN65739.1	-	Methyltransferase domain	Q	Methyltransf_11	-
LL14B4_RS11285	LL14B4_11275		-	WP_012898512.1	AWN66717.1	-	ABC-2 family transporter protein	S	-	-
LL14B4_RS02615	LL14B4_02615	fabz	fabZ	WP_003130498.1	AWN65121.1	4.2.1.59	Involved in unsaturated fatty acids biosynthesis. Catalyzes the dehydration of short chain beta-hydroxyacyl-ACPs and long chain saturated and unsaturated beta-hydroxyacyl-ACPs	I	FabA	ko00061,ko00780,ko01100,ko01212,map00061,map00780,map01100,map01212
LL14B4_RS09320	LL14B4_09310		ysdB	WP_004255238.1	AWN66355.1	-	Domain of unknown function (DUF4162)	S	ABC_tran,DUF4162	-
LL14B4_RS12550	LL14B4_12540		XK27_07680	WP_004254370.1	AWN66935.1	-	AAA domain, putative AbiEii toxin, Type IV TA system	V	ABC_tran	-
LL14B4_RS02035	LL14B4_02035		vicX	WP_003131583.1	AWN65030.1	3.1.26.11	Beta-lactamase superfamily domain	S	Lactamase_B,Lactamase_B_2	ko03013,map03013
LL14B4_RS11375	LL14B4_11365			WP_033900776.1	AWN66734.1
LL14B4_RS11735	LL14B4_11725	rpld	rplD	WP_003129968.1	AWN66803.1	-	50S ribosomal protein L4	J	Ribosomal_L4	ko03010,map03010
LL14B4_RS07465	LL14B4_07455		-	WP_233610981.1		3.2.1.17	Phage lysozyme	G	Phage_lysozyme	-
LL14B4_RS00530	LL14B4_00530	rnpa	rnpA	WP_003131815.1	AWN64754.1	3.1.26.5	RNaseP catalyzes the removal of the 5'-leader sequence from pre-tRNA to produce the mature 5'-terminus. It can also cleave other RNA substrates such as 4.5S RNA. The protein component plays an auxiliary but essential role in vivo by binding to the 5'-leader sequence and broadening the substrate specificity of the ribozyme	J	Ribonuclease_P	-
LL14B4_RS00595	LL14B4_00595		glgB	WP_109990581.1	AWN64767.1	2.4.1.18	Carbohydrate-binding module 48 (Isoamylase N-terminal domain)	G	Alpha-amylase,Alpha-amylase_C,CBM_48	ko00500,ko01100,ko01110,map00500,map01100,map01110
LL14B4_RS02670	LL14B4_02670		-	WP_109990672.1	AWN65131.1	-	Uncharacterised lipoprotein family	S	Lipoprotein_22	-
LL14B4_RS11830	LL14B4_11820	comgg		WP_017865155.1	AWN66822.1
LL14B4_RS11250	LL14B4_11240		ecsA	WP_109991322.1	AWN66710.1	-	AAA domain, putative AbiEii toxin, Type IV TA system	V	ABC_tran	-
LL14B4_RS02385	LL14B4_02385		iscS2	WP_003131754.1	AWN65097.1	2.8.1.7	Aminotransferase class-V	E	Aminotran_5	ko00730,ko01100,ko04122,map00730,map01100,map04122
LL14B4_RS05870	LL14B4_05860		kdpD	WP_109990879.1	AWN65726.1	2.7.13.3	Histidine kinase	T	DUF4118,GAF_3,HATPase_c,HisKA,KdpD,Usp	ko02020,map02020
LL14B4_RS00400	LL14B4_00400		rsmE	WP_014570338.1	AWN64731.1	2.1.1.193	Specifically methylates the N3 position of the uracil ring of uridine 1498 (m3U1498) in 16S rRNA. Acts on the fully assembled 30S ribosomal subunit	J	Methyltrans_RNA	-
LL14B4_RS04465	LL14B4_04460	abc-f	yjcA	WP_109990771.1	AWN65464.1	-	ATPases associated with a variety of cellular activities	S	ABC_tran,ABC_tran_Xtn	ko02010,map02010
LL14B4_RS06935	LL14B4_06925		aguA	WP_109990991.1	AWN65919.1	3.2.1.139	Glycosyl hydrolase family 67 C-terminus	G	Glyco_hydro_67C,Glyco_hydro_67M,Glyco_hydro_67N	-
LL14B4_RS02125	LL14B4_02125		ptcB	WP_003131553.1	AWN65048.1	2.7.1.196,2.7.1.205	PTS system, Lactose/Cellobiose specific IIB subunit	G	PTS_IIB	ko00500,ko02060,map00500,map02060
LL14B4_RS06425	LL14B4_06415			WP_109990946.1	AWN65826.1
LL14B4_RS01490	LL14B4_01490
LL14B4_RS10970	LL14B4_10960	rsga	rsgA	WP_033900841.1	AWN66660.1	3.1.3.100	One of several proteins that assist in the late maturation steps of the functional core of the 30S ribosomal subunit. Helps release RbfA from mature subunits. May play a role in the assembly of ribosomal proteins into the subunit. Circularly permuted GTPase that catalyzes slow GTP hydrolysis, GTPase activity is stimulated by the 30S ribosomal subunit	S	RsgA_GTPase,RsgA_N	ko00730,ko01100,map00730,map01100
LL14B4_RS09835	LL14B4_09825		-	WP_010906170.1	AWN66455.1	-	Universal stress protein	T	Usp	-
LL14B4_RS05335	LL14B4_05330		-	WP_021722517.1	AWN65628.1	-	NUDIX domain	L	NUDIX	-
LL14B4_RS12140	LL14B4_12130
LL14B4_RS11655	LL14B4_11645	rplr	rplR	WP_003129924.1	AWN66788.1	-	This is one of the proteins that binds and probably mediates the attachment of the 5S RNA into the large ribosomal subunit, where it forms part of the central protuberance	J	Ribosomal_L18p	ko03010,map03010
LL14B4_RS05970	LL14B4_05960		ybfQ	WP_033899590.1	AWN65746.1	-	Rhodanase C-terminal	S	Rhodanese,Rhodanese_C	-
LL14B4_RS03070	LL14B4_03070		-	WP_003129594.1	AWN67021.1	-	-	-	-	-
LL14B4_RS07345	LL14B4_07335		-	WP_012897984.1	AWN65997.1	-	protein homotetramerization	S	DUF1211	-
LL14B4_RS05595	LL14B4_05590	hemw	hemN	WP_109990860.1	AWN65678.1	-	Involved in the biosynthesis of porphyrin-containing compound	H	HemN_C,Radical_SAM	-
LL14B4_RS04030	LL14B4_04025	sdaab	sdaAB	WP_012897487.1	AWN65382.1	4.3.1.17	Serine dehydratase beta chain	E	ACT,SDH_beta	ko00260,ko00270,ko01100,ko01110,ko01130,ko01200,ko01230,map00260,map00270,map01100,map01110,map01130,map01200,map01230
LL14B4_RS02855	LL14B4_02855		-	WP_015425942.1	AWN65167.1	-	Protein of unknown function (DUF1294)	S	DUF1294	-
LL14B4_RS11740	LL14B4_11730	rplc	rplC	WP_003129970.1	AWN66804.1	-	One of the primary rRNA binding proteins, it binds directly near the 3'-end of the 23S rRNA, where it nucleates assembly of the 50S subunit	J	Ribosomal_L3	ko03010,map03010
LL14B4_RS09725	LL14B4_09715		-	WP_033899870.1	AWN66433.1	3.1.3.48	Pfam:Y_phosphatase3C	T	Y_phosphatase3	-
LL14B4_RS08555	LL14B4_08545	uxac	uxaC	WP_109991095.1	AWN66209.1	5.3.1.12	monocarboxylic acid catabolic process	G	UxaC	ko00040,ko01100,map00040,map01100
LL14B4_RS07635	LL14B4_07625			WP_003130467.1	AWN66043.1
LL14B4_RS05825	LL14B4_05820		mleP3	WP_033899552.1	AWN65719.1	-	Membrane transport protein	S	Mem_trans	-
LL14B4_RS11465	LL14B4_11455	murc	murC	WP_025016838.1	AWN67085.1	6.3.2.8	Belongs to the MurCDEF family	M	Mur_ligase,Mur_ligase_C,Mur_ligase_M	ko00471,ko00550,ko01100,map00471,map00550,map01100
LL14B4_RS12105	LL14B4_12095		XK27_07210	WP_033900872.1	AWN66867.1	-	B3/4 domain	K	B3_4	-
LL14B4_RS00820	LL14B4_00820		-	WP_012897029.1	AWN64809.1	-	Protein of unknown function (DUF1129)	S	DUF1129	-
LL14B4_RS04310	LL14B4_04305	ftsl2	ftsL	WP_003131357.1	AWN65434.1	-	Essential cell division protein	D	-	-
LL14B4_RS11530	LL14B4_11520	gltx	gltX	WP_010906290.1	AWN66764.1	6.1.1.24	Catalyzes the attachment of glutamate to tRNA(Glu) in a two-step reaction glutamate is first activated by ATP to form Glu-AMP and then transferred to the acceptor end of tRNA(Glu)	J	tRNA-synt_1c	ko00970,ko01100,map00970,map01100
LL14B4_RS07155	LL14B4_07145		mglC	WP_012897955.1	AWN65961.1	-	Branched-chain amino acid transport system / permease component	S	BPD_transp_2	-
LL14B4_RS08515	LL14B4_08505		-	WP_003129417.1	AWN66202.1	-	Major intrinsic protein	U	MIP	-
LL14B4_RS04815	LL14B4_04810		-	WP_109990818.1	AWN65531.1	-	Phage tail tube protein	S	Phage_TTP_1	-
LL14B4_RS09165	LL14B4_09155		tyrA	WP_010906116.1	AWN66324.1	1.3.1.12	Belongs to the prephenate arogenate dehydrogenase family	E	ACT,PDH	ko00400,ko00401,ko01100,ko01110,ko01130,ko01230,map00400,map00401,map01100,map01110,map01130,map01230
LL14B4_RS01230	LL14B4_01230		-	WP_033900395.1	AWN64883.1	-	Uncharacterized protein conserved in bacteria (DUF2325)	S	DUF2325	-
LL14B4_RS05480	LL14B4_05475		srtA	WP_012897725.1	AWN65656.1	3.4.22.70	Sortase family	M	Sortase	-
LL14B4_RS03670	LL14B4_03665	dnai	dnaI	WP_015426075.1	AWN65312.1	-	Primosomal protein DnaI N-terminus	L	DnaI_N,IstB_IS21	-
LL14B4_RS06450	LL14B4_06440		-	WP_017864524.1	AWN65831.1	-	Enterocin A Immunity	S	EntA_Immun	-
LL14B4_RS08355	LL14B4_08345		amt	WP_033898637.1	AWN66173.1	-	Ammonium Transporter Family	P	Ammonium_transp	-
LL14B4_RS07080	LL14B4_07070		psaA	WP_033899003.1	AWN67050.1	-	Zinc-uptake complex component A periplasmic	P	ZnuA	ko02010,map02010
LL14B4_RS03080	LL14B4_03080		-	WP_023188922.1	AWN65207.1	-	-	-	-	-
LL14B4_RS05310	LL14B4_05305	rplu	rplU	WP_003130644.1	AWN65623.1	-	This protein binds to 23S rRNA in the presence of protein L20	J	Ribosomal_L21p	ko03010,map03010
LL14B4_RS11140	LL14B4_11130	recf	recF	WP_033900817.1	AWN66689.1	-	it is required for DNA replication and normal SOS inducibility. RecF binds preferentially to single-stranded, linear DNA. It also seems to bind ATP	L	SMC_N	ko03440,map03440
LL14B4_RS05940	LL14B4_05930	hisb	hisB	WP_109990883.1	AWN65740.1	4.2.1.19	imidazoleglycerol-phosphate dehydratase activity	E	IGPD	ko00340,ko01100,ko01110,ko01230,map00340,map01100,map01110,map01230
LL14B4_RS03475	LL14B4_03470		-	WP_015426050.1	AWN65275.1	-	Protein of unknown function (DUF1211)	S	DUF1211	-
LL14B4_RS07235	LL14B4_07225	pyrf	pyrF	WP_017864591.1	AWN65976.1	4.1.1.23	Catalyzes the decarboxylation of orotidine 5'- monophosphate (OMP) to uridine 5'-monophosphate (UMP)	F	OMPdecase	ko00240,ko01100,map00240,map01100
LL14B4_RS02840	LL14B4_02840		rbn	WP_010905463.1	AWN67018.1	-	Virulence factor BrkB	S	Virul_fac_BrkB	-
LL14B4_RS02870	LL14B4_02870	lgt	lgt	WP_109990676.1	AWN65170.1	-	Transfers the N-acyl diglyceride group on what will become the N-terminal cysteine of membrane lipoproteins	M	LGT	-
LL14B4_RS02810	LL14B4_02810		-	WP_003129511.1	AWN65159.1	3.6.1.7	Acylphosphatase	C	Acylphosphatase	ko00620,ko00627,ko01120,map00620,map00627,map01120
LL14B4_RS01470	LL14B4_01470	dapd	dapH	WP_010905260.1	AWN64929.1	2.3.1.117,2.3.1.89	Catalyzes the transfer of an acetyl group from acetyl- CoA to tetrahydrodipicolinate	E	DapH_N,Hexapep	ko00300,ko01100,ko01110,ko01120,ko01230,map00300,map01100,map01110,map01120,map01230
LL14B4_RS09295	LL14B4_09285		atpE	WP_004255250.1	AWN66350.1	-	F(1)F(0) ATP synthase produces ATP from ADP in the presence of a proton or sodium gradient. F-type ATPases consist of two structural domains, F(1) containing the extramembraneous catalytic core and F(0) containing the membrane proton channel, linked together by a central stalk and a peripheral stalk. During catalysis, ATP synthesis in the catalytic domain of F(1) is coupled via a rotary mechanism…	C	ATP-synt_C	ko00190,ko00195,ko01100,map00190,map00195,map01100
LL14B4_RS09335	LL14B4_09325		ysdE	WP_012898345.1	AWN66358.1	-	Citrate transporter	P	CitMHS	-
LL14B4_RS11910	LL14B4_11900	rlmh	rlmH	WP_003130585.1	AWN66836.1	2.1.1.177	Specifically methylates the pseudouridine at position 1915 (m3Psi1915) in 23S rRNA	J	SPOUT_MTase	-
LL14B4_RS12060	LL14B4_12050		pgi	WP_010906353.1	AWN66859.1	5.3.1.9	glucose-6-phosphate isomerase activity	F	PGI	ko00010,ko00030,ko00500,ko00520,ko01100,ko01110,ko01120,ko01130,ko01200,map00010,map00030,map00500,map00520,map01100,map01110,map01120,map01130,map01200
LL14B4_RS11390	LL14B4_11380		-	WP_004254540.1	AWN66737.1	-	Rhodanese Homology Domain	P	Rhodanese	-
LL14B4_RS08965	LL14B4_08955		fer	WP_010906103.1	AWN66284.1	-	4Fe-4S single cluster domain of Ferredoxin I	C	Fer4_13,Fer4_15	-
LL14B4_RS08745	LL14B4_08735		eriC	WP_003130350.1	AWN66243.1	-	Voltage gated chloride channel	P	TrkA_C,Voltage_CLC	-
LL14B4_RS01875	LL14B4_01875		-	WP_003131623.1	AWN65001.1	-	-	-	-	-
LL14B4_RS04890	LL14B4_04885		-	WP_052062141.1	AWN65544.1	-	NlpC/P60 family	M	NLPC_P60	-
LL14B4_RS08550	LL14B4_08540		kdgK	WP_109991094.1	AWN66208.1	2.7.1.45	pfkB family carbohydrate kinase	G	PfkB	ko00030,ko01100,ko01120,ko01200,map00030,map01100,map01120,map01200
LL14B4_RS01185	LL14B4_01185		luxS	WP_003131187.1	AWN64875.1	4.4.1.21	Involved in the synthesis of autoinducer 2 (AI-2) which is secreted by bacteria and is used to communicate both the cell density and the metabolic potential of the environment. The regulation of gene expression in response to changes in cell density is called quorum sensing. Catalyzes the transformation of S-ribosylhomocysteine (RHC) to homocysteine (HC) and 4,5- dihydroxy-2,3-pentadione (DPD)	H	LuxS	ko00270,ko01100,ko01230,ko02024,ko02026,ko05111,map00270,map01100,map01230,map02024,map02026,map05111
LL14B4_RS05650	LL14B4_05645		folA	WP_029343872.1	AWN65688.1	1.5.1.3	Key enzyme in folate metabolism. Catalyzes an essential reaction for de novo glycine and purine synthesis, and for DNA precursor synthesis	H	DHFR_1	ko00670,ko00790,ko01100,ko01523,map00670,map00790,map01100,map01523
LL14B4_RS10870	LL14B4_10860
LL14B4_RS03885	LL14B4_03880		fabG	WP_109990742.1	AWN65354.1	1.1.1.100	Enoyl-(Acyl carrier protein) reductase	IQ	adh_short,adh_short_C2	ko00061,ko00333,ko00780,ko01040,ko01100,ko01130,ko01212,map00061,map00333,map00780,map01040,map01100,map01130,map01212
LL14B4_RS06995	LL14B4_06985		maa	WP_109991002.1	AWN65930.1	2.3.1.79	Maltose acetyltransferase	S	Hexapep,Hexapep_2,Mac	-
LL14B4_RS10815	LL14B4_10805				AWN67079.1
LL14B4_RS03965	LL14B4_03960		-	WP_011835534.1	AWN65369.1	-	Sucrose-6F-phosphate phosphohydrolase	S	Hydrolase_3	-
LL14B4_RS05600	LL14B4_05595		-	WP_014570581.1	AWN65679.1	3.5.1.28	Glycosyl hydrolases family 25	M	Glyco_hydro_25	-
LL14B4_RS01645	LL14B4_01645		-	WP_015425786.1	AWN64956.1	-	Protein of unknown function (DUF3397)	S	DUF3397	-
LL14B4_RS06960	LL14B4_06950		-	WP_109990995.1	AWN65923.1	-	ABC transporter substrate-binding protein	G	SBP_bac_8	-
LL14B4_RS08820	LL14B4_08810		amyY	WP_033899073.1	AWN66256.1	3.2.1.1,3.2.1.20	Alpha-amylase domain	M	Alpha-amylase,DUF3459,Malt_amylase_C	ko00052,ko00500,ko01100,ko04973,map00052,map00500,map01100,map04973
LL14B4_RS11470	LL14B4_11460		-	WP_010906281.1	AWN66752.1	-	-	-	-	-
LL14B4_RS08780	LL14B4_08770		ascB	WP_017864852.1	AWN66248.1	3.2.1.86	Glycosyl hydrolase family 1	G	Glyco_hydro_1	ko00010,ko00500,map00010,map00500
LL14B4_RS04450	LL14B4_04445		rodA	WP_033900106.1	AWN65461.1	-	Cell cycle protein	D	FTSW_RODA_SPOVE	-
LL14B4_RS09720	LL14B4_09710		-	WP_023189080.1	AWN66432.1	3.5.1.24	Linear amide C-N hydrolases, choloylglycine hydrolase family	M	CBAH	ko00120,ko00121,ko01100,map00120,map00121,map01100
LL14B4_RS02200	LL14B4_02200		ptbA	WP_015425865.1	AWN65062.1	2.7.1.208	phosphoenolpyruvate-dependent sugar phosphotransferase system, EIIA 1	G	PTS_EIIA_1	ko00010,ko00500,ko00520,ko02026,ko02060,ko05111,map00010,map00500,map00520,map02026,map02060,map05111
LL14B4_RS11360	LL14B4_11350		-	WP_109991328.1	AWN66732.1	-	ATPases associated with a variety of cellular activities	V	ABC_tran	-
LL14B4_RS05470	LL14B4_05465	gyra	gyrA	WP_109990850.1	AWN65654.1	5.99.1.3	A type II topoisomerase that negatively supercoils closed circular double-stranded (ds) DNA in an ATP-dependent manner to modulate DNA topology and maintain chromosomes in an underwound state. Negative supercoiling favors strand separation, and DNA replication, transcription, recombination and repair, all of which involve strand separation. Also able to catalyze the interconversion of other topol…	L	DNA_gyraseA_C,DNA_topoisoIV	-
LL14B4_RS03770	LL14B4_03765		acpP	WP_003132501.1	AWN65331.1	-	Carrier of the growing fatty acid chain in fatty acid biosynthesis	IQ	PP-binding	-
LL14B4_RS00370	LL14B4_00370		-	WP_012896945.1	AWN64726.1	-	Acetyltransferase (GNAT) domain	M	Acetyltransf_1,Acetyltransf_10	-
LL14B4_RS12095	LL14B4_12085		-	WP_109991343.1	AWN66865.1	-	YjbR	S	YjbR	-
LL14B4_RS09060	LL14B4_09050	alas	alaS	WP_033899354.1	AWN66303.1	6.1.1.7	Catalyzes the attachment of alanine to tRNA(Ala) in a two-step reaction alanine is first activated by ATP to form Ala- AMP and then transferred to the acceptor end of tRNA(Ala). Also edits incorrectly charged Ser-tRNA(Ala) and Gly-tRNA(Ala) via its editing domain	J	DHHA1,tRNA-synt_2c,tRNA_SAD	ko00970,map00970
LL14B4_RS00440	LL14B4_00440		plsC	WP_003132283.1	AWN64739.1	2.3.1.51	Phosphate acyltransferases	I	Acyltransferase	ko00561,ko00564,ko01100,ko01110,map00561,map00564,map01100,map01110
LL14B4_RS12545	LL14B4_12535		yxeA	WP_162551490.1	AWN66934.1	-	MacB-like periplasmic core domain	V	FtsX,MacB_PCD	-
LL14B4_RS05165	LL14B4_05160		rluD	WP_109990838.1	AWN65594.1	5.4.99.23	Responsible for synthesis of pseudouridine from uracil	J	PseudoU_synth_2,S4	-
LL14B4_RS00725	LL14B4_00725		chbC	WP_012897016.1	AWN64791.1	-	The phosphoenolpyruvate-dependent sugar phosphotransferase system (PTS), a major carbohydrate active - transport system, catalyzes the phosphorylation of incoming sugar substrates concomitant with their translocation across the cell membrane	G	PTS_EIIC	ko00500,ko02060,map00500,map02060
LL14B4_RS06745	LL14B4_06735		rluB	WP_003130202.1	AWN65884.1	5.4.99.22	S4 RNA-binding domain	J	PseudoU_synth_2,S4	-
LL14B4_RS09210	LL14B4_09200		ppaX	WP_109991122.1	AWN66333.1	-	HAD hydrolase, family IA, variant 1	S	HAD_2	-
LL14B4_RS03075	LL14B4_03075	spx	spxA_2	WP_003129597.1	AWN65206.1	1.20.4.1	Interferes with activator-stimulated transcription by interaction with the RNA polymerase alpha-CTD. May function to globally reduce transcription of genes involved in growth- and development-promoting processes and to increase transcription of genes involved in thiol homeostasis, during periods of extreme stress (By similarity)	K	ArsC,Glutaredoxin	-
LL14B4_RS12325	LL14B4_12315		-	WP_003132007.1	AWN66902.1	-	-	-	-	-
LL14B4_RS12850	LL14B4_12840	rpsl	rpsL	WP_003129874.1	AWN66992.1	-	Interacts with and stabilizes bases of the 16S rRNA that are involved in tRNA selection in the A site and with the mRNA backbone. Located at the interface of the 30S and 50S subunits, it traverses the body of the 30S subunit contacting proteins on the other side and probably holding the rRNA structure together. The combined cluster of proteins S8, S12 and S17 appears to hold together the shoulder…	J	Ribosom_S12_S23	ko03010,map03010
LL14B4_RS08995	LL14B4_08985		manO	WP_021722151.1	AWN66290.1	-	Domain of unknown function (DUF956)	S	DUF956	-
LL14B4_RS03370	LL14B4_03365	rnmv	rnmV	WP_021464908.1	AWN65255.1	3.1.26.8	Required for correct processing of both the 5' and 3' ends of 5S rRNA precursor. Cleaves both sides of a double-stranded region yielding mature 5S rRNA in one step	J	DUF4093,Toprim,Toprim_4	-
LL14B4_RS05345	LL14B4_05340		dgkA	WP_003130653.1	AWN65630.1	2.7.1.107,2.7.1.66	Prokaryotic diacylglycerol kinase	M	DAGK_prokar	ko00550,ko00561,ko00564,ko01100,ko01110,ko04070,ko04072,ko05231,map00550,map00561,map00564,map01100,map01110,map04070,map04072,map05231
LL14B4_RS11760	LL14B4_11750	thrc	thrC	WP_033900720.1	AWN66808.1	4.2.3.1	Threonine synthase N terminus	H	PALP,Thr_synth_N	ko00260,ko00750,ko01100,ko01110,ko01120,ko01230,map00260,map00750,map01100,map01110,map01120,map01230
LL14B4_RS05210	LL14B4_05205	radc	radC	WP_021722532.1	AWN65603.1	-	metallopeptidase activity	E	RadC	-
LL14B4_RS01935	LL14B4_01935		-	WP_109991405.1	AWN67011.1	-	Conserved hypothetical protein 698	S	Cons_hypoth698	-
LL14B4_RS09910	LL14B4_09900	rlmb	trmH	WP_033899841.1	AWN66468.1	2.1.1.185	Belongs to the class IV-like SAM-binding methyltransferase superfamily. RNA methyltransferase TrmH family	H	SpoU_methylase,SpoU_sub_bind	-
LL14B4_RS05505	LL14B4_05500	pcra	pcrA	WP_003132060.1	AWN65661.1	3.6.4.12	UvrD/REP helicase N-terminal domain	L	UvrD-helicase,UvrD_C	ko03420,ko03430,map03420,map03430
LL14B4_RS06630	LL14B4_06620		lctO	WP_162551454.1	AWN65862.1	1.13.12.4	FMN-dependent dehydrogenase	C	FMN_dh	ko00620,map00620
LL14B4_RS02290	LL14B4_02290		yejC	WP_012897260.1	AWN65078.1	-	cyclic nucleotide-binding protein	S	DUF1003	-
LL14B4_RS12485	LL14B4_12475
LL14B4_RS12840	LL14B4_12830	fusa	fusA	WP_003129877.1	AWN66990.1	-	Catalyzes the GTP-dependent ribosomal translocation step during translation elongation. During this step, the ribosome changes from the pre-translocational (PRE) to the post- translocational (POST) state as the newly formed A-site-bound peptidyl-tRNA and P-site-bound deacylated tRNA move to the P and E sites, respectively. Catalyzes the coordinated movement of the two tRNA molecules, the mRNA and…	J	EFG_C,EFG_II,EFG_IV,GTP_EFTU,GTP_EFTU_D2	-
LL14B4_RS01100	LL14B4_01100		pgk	WP_033899323.1	AWN64860.1	2.7.2.3	phosphoglycerate kinase activity	F	PGK	ko00010,ko00710,ko01100,ko01110,ko01120,ko01130,ko01200,ko01230,map00010,map00710,map01100,map01110,map01120,map01130,map01200,map01230
LL14B4_RS02750	LL14B4_02750			WP_012897307.1	AWN65147.1
LL14B4_RS11015	LL14B4_11005		cadD	WP_109991308.1	AWN66669.1	-	cadmium resistance	P	Cad	-
LL14B4_RS06655	LL14B4_06645	mgta	mgtA	WP_109990966.1	AWN65867.1	3.6.3.2	Cation transporter/ATPase, N-terminus	P	Cation_ATPase_C,Cation_ATPase_N,E1-E2_ATPase,Hydrolase	-
LL14B4_RS00715	LL14B4_00715		-	WP_109990585.1	AWN64789.1	-	Sterol carrier protein domain	S	Acetyltransf_9,SCP2_2	-
LL14B4_RS06975	LL14B4_06965		ysdE	WP_109990998.1	AWN65926.1	-	Citrate transporter	P	CitMHS	-
LL14B4_RS02570	LL14B4_02570			WP_058219638.1	AWN65113.1
LL14B4_RS09290	LL14B4_09280	atpb	atpB	WP_004255255.1	AWN66349.1	-	it plays a direct role in the translocation of protons across the membrane	C	ATP-synt_A	ko00190,ko00195,ko01100,map00190,map00195,map01100
LL14B4_RS11335	LL14B4_11325		ackA	WP_004254593.1	AWN66727.1	2.7.2.1	Catalyzes the formation of acetyl phosphate from acetate and ATP. Can also catalyze the reverse reaction	F	Acetate_kinase	ko00430,ko00620,ko00640,ko00680,ko00720,ko01100,ko01120,ko01200,map00430,map00620,map00640,map00680,map00720,map01100,map01120,map01200
LL14B4_RS11640	LL14B4_11630	rplo	rplO	WP_003129920.1	AWN66785.1	-	Binds to the 23S rRNA	J	Ribosomal_L27A	ko03010,map03010
LL14B4_RS08980	LL14B4_08970		manN	WP_015426887.1	AWN66287.1	-	PTS system mannose/fructose/sorbose family IID component	G	EIID-AGA	ko00051,ko00520,ko01100,ko02060,map00051,map00520,map01100,map02060
LL14B4_RS02470	LL14B4_02470
LL14B4_RS00740	LL14B4_00740		bglC	WP_010905175.1	AWN64794.1	3.2.1.21,3.2.1.86	Belongs to the glycosyl hydrolase 1 family	G	Glyco_hydro_1	ko00010,ko00460,ko00500,ko00940,ko01100,ko01110,map00010,map00460,map00500,map00940,map01100,map01110
LL14B4_RS06785	LL14B4_06775		-	WP_003130191.1	AWN65892.1	-	Uncharacterised protein family (UPF0154)	S	UPF0154	-
LL14B4_RS12530	LL14B4_12520
LL14B4_RS00390	LL14B4_00390		-	WP_033900273.1	AWN66997.1	-	Bacteriocin-protection, YdeI or OmpD-Associated	F	DUF1905,OmdA	-
LL14B4_RS08770	LL14B4_08760		menG	WP_003130358.1	AWN67066.1	2.1.1.163,2.1.1.201	Methyltransferase required for the conversion of demethylmenaquinol (DMKH2) to menaquinol (MKH2)	H	Ubie_methyltran	ko00130,ko01100,ko01110,map00130,map01100,map01110
LL14B4_RS05920	LL14B4_05910		hisZ	WP_058203804.1	AWN65736.1	-	Required for the first step of histidine biosynthesis. May allow the feedback regulation of ATP phosphoribosyltransferase activity by histidine	E	tRNA-synt_His	ko00340,ko01100,ko01110,ko01230,map00340,map01100,map01110,map01230
LL14B4_RS08215	LL14B4_08205	proc	proC	WP_109991086.1	AWN66151.1	1.5.1.2	Catalyzes the reduction of 1-pyrroline-5-carboxylate (PCA) to L-proline	E	F420_oxidored,P5CR_dimer	ko00330,ko01100,ko01110,ko01130,ko01230,map00330,map01100,map01110,map01130,map01230
LL14B4_RS02215	LL14B4_02215	pgmb	pgmB	WP_058203366.1	AWN65065.1	5.4.2.6	Haloacid dehalogenase-like hydrolase	S	HAD_2	ko00500,map00500
LL14B4_RS08025	LL14B4_08015	purn	purN	WP_109991078.1	AWN66116.1	2.1.2.2	Catalyzes the transfer of a formyl group from 10- formyltetrahydrofolate to 5-phospho-ribosyl-glycinamide (GAR), producing 5-phospho-ribosyl-N-formylglycinamide (FGAR) and tetrahydrofolate	F	Formyl_trans_N	ko00230,ko00670,ko01100,ko01110,ko01130,map00230,map00670,map01100,map01110,map01130
LL14B4_RS06875	LL14B4_06865		adcA	WP_187398348.1	AWN65910.1	-	Zinc-uptake complex component A periplasmic	P	ZinT,ZnuA	ko02010,map02010
LL14B4_RS00605	LL14B4_00605		-	WP_109990582.1	AWN64769.1	-	Cna protein B-type domain	M	Gram_pos_anchor	-
LL14B4_RS12275	LL14B4_12265	ruva	ruvA	WP_003131995.1	AWN66893.1	3.6.4.12	The RuvA-RuvB complex in the presence of ATP renatures cruciform structure in supercoiled DNA with palindromic sequence, indicating that it may promote strand exchange reactions in homologous recombination. RuvAB is a helicase that mediates the Holliday junction migration by localized denaturation and reannealing. RuvA stimulates, in the presence of DNA, the weak ATPase activity of RuvB	L	HHH_5,RuvA_C,RuvA_N	ko03440,map03440
LL14B4_RS00650	LL14B4_00650		ccs	WP_033899174.1	AWN64777.1	-	the current gene model (or a revised gene model) may contain a frame shift	S	-	-
LL14B4_RS02280	LL14B4_02280		pyrG	WP_003131516.1	AWN65076.1	6.3.4.2	Catalyzes the ATP-dependent amination of UTP to CTP with either L-glutamine or ammonia as the source of nitrogen. Regulates intracellular CTP levels through interactions with the four ribonucleotide triphosphates	F	CTP_synth_N,GATase	ko00240,ko01100,map00240,map01100
LL14B4_RS07800	LL14B4_07790		-	WP_033900951.1	AWN66073.1	-	VIT family	S	VIT1	-
LL14B4_RS02895	LL14B4_02895		kup	WP_003129537.1	AWN65175.1	-	Transport of potassium into the cell	P	K_trans	-
LL14B4_RS02480	LL14B4_02480
LL14B4_RS02655	LL14B4_02655		aha1	WP_033899689.1	AWN65129.1	-	haloacid dehalogenase-like hydrolase	P	Cation_ATPase_N,E1-E2_ATPase,Hydrolase	-
LL14B4_RS09100	LL14B4_09090		yitU	WP_003130402.1	AWN66311.1	3.1.3.104	Sucrose-6F-phosphate phosphohydrolase	S	Hydrolase_3	ko00740,ko01100,ko01110,map00740,map01100,map01110
LL14B4_RS10895	LL14B4_10885		mntH	WP_109991304.1	AWN66645.1	-	H( )-stimulated, divalent metal cation uptake system	P	Nramp	-
LL14B4_RS08975	LL14B4_08965		manM	WP_015426886.1	AWN66286.1	-	PTS system sorbose-specific iic component	G	EII-Sor	ko00051,ko00052,ko00520,ko01100,ko02060,map00051,map00052,map00520,map01100,map02060
LL14B4_RS11535	LL14B4_11525		entB	WP_074453830.1	AWN66765.1	-	Isochorismatase family	Q	Isochorismatase	-
LL14B4_RS05775	LL14B4_05770	cls	cls	WP_162551440.1	AWN65710.1	-	Catalyzes the reversible phosphatidyl group transfer from one phosphatidylglycerol molecule to another to form cardiolipin (CL) (diphosphatidylglycerol) and glycerol	I	PLDc_2,PLDc_N	ko00564,ko01100,map00564,map01100
LL14B4_RS06835	LL14B4_06825		rnhB	WP_109990978.1	AWN65902.1	3.1.26.4	Endonuclease that specifically degrades the RNA of RNA- DNA hybrids	L	RNase_HII	ko03030,map03030
LL14B4_RS04045	LL14B4_04040		-	WP_021722979.1	AWN65385.1	-	Heavy-metal-associated domain	C	HMA	ko04978,map04978
LL14B4_RS12080	LL14B4_12070		valS	WP_109991341.1	AWN66862.1	6.1.1.9	amino acids such as threonine, to avoid such errors, it has a posttransfer editing activity that hydrolyzes mischarged Thr-tRNA(Val) in a tRNA-dependent manner	J	Anticodon_1,Val_tRNA-synt_C,tRNA-synt_1	ko00970,map00970
LL14B4_RS11745	LL14B4_11735	rpsj	rpsJ	WP_003129973.1	AWN66805.1	-	Involved in the binding of tRNA to the ribosomes	J	Ribosomal_S10	ko03010,map03010
LL14B4_RS03375	LL14B4_03370	rsma	ksgA	WP_003129621.1	AWN65256.1	2.1.1.182	Specifically dimethylates two adjacent adenosines (A1518 and A1519) in the loop of a conserved hairpin near the 3'-end of 16S rRNA in the 30S particle. May play a critical role in biogenesis of 30S subunits	J	RrnaAD	-
LL14B4_RS09485	LL14B4_09475	sufc	sufC	WP_004255181.1	AWN66387.1	-	ATPases associated with a variety of cellular activities	O	ABC_tran	-
LL14B4_RS12365	LL14B4_12355		-	WP_010906400.1	AWN66910.1	-	CHAP domain	S	CHAP	-
LL14B4_RS08380	LL14B4_08370			WP_017864799.1	AWN67063.1
LL14B4_RS04495	LL14B4_04490	gyrb	gyrB	WP_012897555.1	AWN65470.1	5.99.1.3	A type II topoisomerase that negatively supercoils closed circular double-stranded (ds) DNA in an ATP-dependent manner to modulate DNA topology and maintain chromosomes in an underwound state. Negative supercoiling favors strand separation, and DNA replication, transcription, recombination and repair, all of which involve strand separation. Also able to catalyze the interconversion of other topol…	L	DNA_gyraseB,DNA_gyraseB_C,HATPase_c,Toprim	-
LL14B4_RS02185	LL14B4_02185		ybbR	WP_012897245.1	AWN65059.1	-	YbbR-like protein	S	YbbR	-
LL14B4_RS07840	LL14B4_07830		corA	WP_058202996.1	AWN66081.1	-	COG0598 Mg2 and Co2 transporters	P	CorA	-
LL14B4_RS06640	LL14B4_06630	metf	metF	WP_058212926.1	AWN65864.1	1.5.1.20	Methylenetetrahydrofolate reductase	C	MTHFR	ko00670,ko00720,ko01100,ko01120,ko01200,ko01523,map00670,map00720,map01100,map01120,map01200,map01523
LL14B4_RS02315	LL14B4_02315		dnaE	WP_109990665.1	AWN65083.1	2.7.7.7	DNA polymerase alpha chain like domain	L	DNA_pol3_alpha,HHH_6,PHP,tRNA_anti-codon	ko00230,ko00240,ko01100,ko03030,ko03430,ko03440,map00230,map00240,map01100,map03030,map03430,map03440
LL14B4_RS11705	LL14B4_11695	rplp	rplP	WP_003129958.1	AWN66797.1	-	Binds 23S rRNA and is also seen to make contacts with the A and possibly P site tRNAs	J	Ribosomal_L16	ko03010,map03010
LL14B4_RS02590	LL14B4_02590	def	def	WP_003130816.1	AWN65117.1	3.5.1.88	Removes the formyl group from the N-terminal Met of newly synthesized proteins. Requires at least a dipeptide for an efficient rate of reaction. N-terminal L-methionine is a prerequisite for activity but the enzyme has broad specificity at other positions	J	Pep_deformylase	-
LL14B4_RS07450	LL14B4_07440		-	WP_109991034.1	AWN66015.1	-	peptidoglycan catabolic process	S	-	-
LL14B4_RS07455	LL14B4_07445			WP_109991035.1	AWN66016.1
LL14B4_RS04400	LL14B4_04395		ftsW	WP_012897536.1	AWN65452.1	-	Belongs to the SEDS family	D	FTSW_RODA_SPOVE	ko04112,map04112
LL14B4_RS09255	LL14B4_09245		-	WP_033899954.1	AWN66342.1	-	-	-	-	-
LL14B4_RS05385	LL14B4_05380	glyq	glyQ	WP_003130667.1	AWN65638.1	6.1.1.14	Glycyl-tRNA synthetase alpha subunit	J	tRNA-synt_2e	ko00970,map00970
LL14B4_RS06460	LL14B4_06450			WP_058207009.1	AWN65832.1
LL14B4_RS01170	LL14B4_01170		yfiC	WP_033900385.1	AWN64872.1	-	ABC transporter transmembrane region	P	ABC_membrane,ABC_tran	-
LL14B4_RS08305	LL14B4_08295		LL14B4_RS08305	WP_162551463.1	AWN67060.1	-	WxL domain surface cell wall-binding	S	WxL	-
LL14B4_RS07545	LL14B4_07535		-	WP_109991046.1	AWN66029.1	-	protein disulfide oxidoreductase activity	S	-	-
LL14B4_RS04245	LL14B4_04240		folD	WP_033899233.1	AWN65421.1	1.5.1.5,3.5.4.9	Catalyzes the oxidation of 5,10- methylenetetrahydrofolate to 5,10-methenyltetrahydrofolate and then the hydrolysis of 5,10-methenyltetrahydrofolate to 10- formyltetrahydrofolate	F	THF_DHG_CYH,THF_DHG_CYH_C	ko00670,ko00720,ko01100,ko01120,ko01200,map00670,map00720,map01100,map01120,map01200
LL14B4_RS00330	LL14B4_00330		mhqD	WP_012896940.1	AWN64718.1	-	Dienelactone hydrolase family	S	Abhydrolase_2,DLH	-
LL14B4_RS01765	LL14B4_01765	ahpc	ahpC	WP_003131651.1	AWN64979.1	1.11.1.15	Redoxin	O	1-cysPrx_C,AhpC-TSA	ko04214,map04214
LL14B4_RS11595	LL14B4_11585
LL14B4_RS08395	LL14B4_08385		-	WP_033898642.1	AWN67064.1	-	lysozyme activity	M	Glyco_hydro_25	-
LL14B4_RS07780	LL14B4_07770		-	WP_033900946.1	AWN66070.1	-	Protein of unknown function (DUF1304)	S	DUF1304	-
LL14B4_RS08480	LL14B4_08470	ffh	ffh	WP_003129408.1	AWN66195.1	3.6.5.4	Involved in targeting and insertion of nascent membrane proteins into the cytoplasmic membrane. Binds to the hydrophobic signal sequence of the ribosome-nascent chain (RNC) as it emerges from the ribosomes. The SRP-RNC complex is then targeted to the cytoplasmic membrane where it interacts with the SRP receptor FtsY	U	SRP54,SRP54_N,SRP_SPB	ko02024,ko03060,ko03070,map02024,map03060,map03070
LL14B4_RS09770	LL14B4_09760			WP_021469614.1	AWN66442.1
LL14B4_RS06815	LL14B4_06805		ykuT	WP_058206448.1	AWN65898.1	-	Mechanosensitive ion channel	M	MS_channel	-
LL14B4_RS03810	LL14B4_03805	accd	accD	WP_003132516.1	AWN65339.1	2.1.3.15,6.4.1.2	Component of the acetyl coenzyme A carboxylase (ACC) complex. Biotin carboxylase (BC) catalyzes the carboxylation of biotin on its carrier protein (BCCP) and then the CO(2) group is transferred by the transcarboxylase to acetyl-CoA to form malonyl- CoA	I	Carboxyl_trans	ko00061,ko00620,ko00640,ko00720,ko01100,ko01110,ko01120,ko01130,ko01200,ko01212,map00061,map00620,map00640,map00720,map01100,map01110,map01120,map01130,map01200,map01212
LL14B4_RS02240	LL14B4_02240		-	WP_109990661.1	AWN65069.1	-	Acetyltransferase (GNAT) domain	K	Acetyltransf_1	-
LL14B4_RS06465	LL14B4_06455		polYB	WP_109990949.1	AWN65833.1	2.7.7.7	impB/mucB/samB family	L	IMS,IMS_C,IMS_HHH	-
LL14B4_RS08970	LL14B4_08960		manL	WP_003130898.1	AWN66285.1	2.7.1.191,2.7.1.202	PTS system sorbose subfamily IIB component	G	EIIA-man,PTSIIB_sorb	ko00051,ko00520,ko01100,ko01120,ko02060,map00051,map00520,map01100,map01120,map02060
LL14B4_RS11300	LL14B4_11290	msra	msrA	WP_033900789.1	AWN66720.1	1.8.4.11	Has an important function as a repair enzyme for proteins that have been inactivated by oxidation. Catalyzes the reversible oxidation-reduction of methionine sulfoxide in proteins to methionine	C	PMSR	-
LL14B4_RS09900	LL14B4_09890	ftsa	ftsA	WP_023164498.1	AWN66467.1	-	Cell division protein that is involved in the assembly of the Z ring. May serve as a membrane anchor for the Z ring	D	DUF3484,FtsA,SHS2_FTSA	ko04112,map04112
LL14B4_RS10890	LL14B4_10880		-	WP_004254946.1	AWN66644.1	-	ATP cone domain	S	ATP-cone	-
LL14B4_RS08035	LL14B4_08025	clpb	clpB	WP_058203028.1	AWN66118.1	-	Part of a stress-induced multi-chaperone system, it is involved in the recovery of the cell from heat-induced damage, in cooperation with DnaK, DnaJ and GrpE	O	AAA,AAA_2,ClpB_D2-small,Clp_N	ko04213,map04213
LL14B4_RS06040	LL14B4_06030
LL14B4_RS00380	LL14B4_00380		yheS_1	WP_033900266.1	AWN64728.1	-	ABC transporter	S	ABC_tran,ABC_tran_Xtn	-
LL14B4_RS04050	LL14B4_04045		copA	WP_109990749.1	AWN65386.1	3.6.3.54	Heavy-metal-associated domain	P	E1-E2_ATPase,HMA,Hydrolase	ko01524,ko04016,map01524,map04016
LL14B4_RS11480	LL14B4_11470		yvcC	WP_109991329.1	AWN66754.1	-	von Willebrand factor (vWF) type A domain	M	Cna_B,VWA,VWA_2	-
LL14B4_RS03880	LL14B4_03875		XK27_01315	WP_011835550.1	AWN65353.1	-	Protein of unknown function (DUF2829)	S	DUF2829	-
LL14B4_RS04770	LL14B4_04765		-	WP_109990809.1	AWN65522.1	-	Phage Terminase	S	Terminase_1	-
LL14B4_RS02850	LL14B4_02850		-	WP_233610978.1	AWN65166.1	-	Tim44	S	Tim44	-
LL14B4_RS03510	LL14B4_03505		yhfI	WP_017864291.1	AWN65282.1	-	Beta-lactamase superfamily domain	S	Lactamase_B,Lactamase_B_2	-
LL14B4_RS01915	LL14B4_01915		-	WP_017864118.1	AWN65008.1	-	NADPH-dependent FMN reductase	S	FMN_red	-
LL14B4_RS07320	LL14B4_07310		acmA	WP_012897981.1	AWN65992.1	3.2.1.17,3.2.1.96	Lysozyme subfamily 2	NU	Glucosaminidase,SH3_8,YceG	ko00511,map00511
LL14B4_RS12250	LL14B4_12240		-	WP_012898695.1	AWN66888.1	-	ATPases associated with a variety of cellular activities	V	ABC_tran	-
LL14B4_RS11455	LL14B4_11445	args	argS	WP_010906279.1	AWN66750.1	6.1.1.19	arginyl-tRNA aminoacylation	J	Arg_tRNA_synt_N,DALR_1,tRNA-synt_1d	ko00970,map00970
LL14B4_RS05750	LL14B4_05745		-	WP_033899534.1	AWN65707.1	-	Glyoxalase/Bleomycin resistance protein/Dioxygenase superfamily	E	Glyoxalase	-
LL14B4_RS03395	LL14B4_03390	nusb	nusB	WP_033898717.1	AWN65260.1	-	Involved in transcription antitermination. Required for transcription of ribosomal RNA (rRNA) genes. Binds specifically to the boxA antiterminator sequence of the ribosomal RNA (rrn) operons	K	NusB	-
LL14B4_RS03840	LL14B4_03835		XK27_05625	WP_012897463.1	AWN65345.1	-	Rhodanese Homology Domain	P	Rhodanese	-
LL14B4_RS02155	LL14B4_02155
LL14B4_RS11445	LL14B4_11435	arca	arcA	WP_004254504.1	AWN66748.1	3.5.3.6	peptidyl-arginine modification	E	Amidinotransf	ko00220,ko01100,ko01110,ko01130,map00220,map01100,map01110,map01130
LL14B4_RS04945	LL14B4_04940		XK27_08630	WP_003130922.1	AWN65551.1	-	ACT domain	T	ACT_6	-
LL14B4_RS03695	LL14B4_03690		-	WP_109990734.1	AWN65316.1	-	-	-	-	-
LL14B4_RS02815	LL14B4_02815		spoU	WP_058203209.1	AWN65160.1	-	Belongs to the class IV-like SAM-binding methyltransferase superfamily. RNA methyltransferase TrmH family	H	SpoU_methylase,SpoU_sub_bind	-
LL14B4_RS06850	LL14B4_06840		yndB	WP_162551455.1	AWN65905.1	-	Alpha/beta hydrolase family	Q	Abhydrolase_5	-
LL14B4_RS10685	LL14B4_10675	pknb	prkC	WP_058211607.1	AWN66616.1	2.7.11.1	Protein kinase domain	KLT	PASTA,Pkinase	-
LL14B4_RS05710	LL14B4_05705	niax	niaX	WP_003132120.1	AWN65700.1	-	-	-	ECF-ribofla_trS	-
LL14B4_RS06415	LL14B4_06405		-	WP_109990945.1	AWN65825.1	-	The UvrABC repair system catalyzes the recognition and processing of DNA lesions. UvrA is an ATPase and a DNA-binding protein. A damage recognition complex composed of 2 UvrA and 2 UvrB subunits scans DNA for abnormalities. When the presence of a lesion has been verified by UvrB, the UvrA molecules dissociate	L	ABC_tran	-
LL14B4_RS13045	LL14B4_13035			WP_109991465.1	AWN67124.1
LL14B4_RS06880	LL14B4_06870			WP_338067086.1	AWN65911.1
LL14B4_RS08595	LL14B4_08585		rbsC	WP_225513451.1	AWN66217.1	-	Belongs to the binding-protein-dependent transport system permease family	P	BPD_transp_2	ko02010,map02010
LL14B4_RS04230	LL14B4_04225		-	WP_109990760.1	AWN65418.1	-	-	-	-	-
LL14B4_RS05560	LL14B4_05555
LL14B4_RS11180	LL14B4_11170		galK	WP_010906249.1	AWN66696.1	2.7.1.6	Catalyzes the transfer of the gamma-phosphate of ATP to D-galactose to form alpha-D-galactose-1-phosphate (Gal-1-P)	F	GHMP_kinases_C,GHMP_kinases_N,GalKase_gal_bdg	ko00052,ko00520,ko01100,map00052,map00520,map01100
LL14B4_RS04305	LL14B4_04300	rsmh	rsmH	WP_010905597.1	AWN65433.1	2.1.1.199	Specifically methylates the N4 position of cytidine in position 1402 (C1402) of 16S rRNA	J	Methyltransf_5	-
LL14B4_RS08910	LL14B4_08900		ywtF_2	WP_109991112.1	AWN66273.1	-	Cell envelope-related transcriptional attenuator domain	K	LytR_cpsA_psr	-
LL14B4_RS01650	LL14B4_01650		bioY	WP_003131681.1	AWN64957.1	-	BioY family	S	BioY	ko02010,map02010
LL14B4_RS08920	LL14B4_08910		-	WP_017864869.1	AWN66275.1	-	Binding-protein-dependent transport system inner membrane component	U	BPD_transp_1	-
LL14B4_RS00690	LL14B4_00690		dinF	WP_010905168.1	AWN64785.1	-	Polysaccharide biosynthesis C-terminal domain	V	MatE	-
LL14B4_RS08500	LL14B4_08490	dapa	dapA	WP_109991091.1	AWN66199.1	4.3.3.7	Catalyzes the condensation of (S)-aspartate-beta- semialdehyde (S)-ASA and pyruvate to 4-hydroxy- tetrahydrodipicolinate (HTPA)	E	DHDPS	ko00261,ko00300,ko01100,ko01110,ko01120,ko01130,ko01230,map00261,map00300,map01100,map01110,map01120,map01130,map01230
LL14B4_RS07710	LL14B4_07700	asp1	tagE	WP_109991055.1	AWN66058.1	2.4.1.52	EVIDENCE BY HOMOLOGY BIO03.03 Surface polysaccharides, lipopolysaccharides and antigens	M	Glyco_trans_A_1,Glycos_transf_1	-
LL14B4_RS11730	LL14B4_11720		rplW	WP_003129966.1	AWN66802.1	-	One of the early assembly proteins it binds 23S rRNA. One of the proteins that surrounds the polypeptide exit tunnel on the outside of the ribosome. Forms the main docking site for trigger factor binding to the ribosome	J	Ribosomal_L23	ko03010,map03010
LL14B4_RS02510	LL14B4_02510
LL14B4_RS00270	LL14B4_00270		yagE	WP_023163567.1	AWN64706.1	-	Amino acid permease	E	AA_permease_2	-
LL14B4_RS12600	LL14B4_12590		-	WP_109991359.1	AWN66944.1	-	peptidoglycan catabolic process	S	-	-
LL14B4_RS02370	LL14B4_02370		-	WP_021723464.1	AWN65094.1	-	Transport permease protein	V	ABC2_membrane	-
LL14B4_RS08960	LL14B4_08950		-	WP_023164429.1	AWN66283.1	-	Lysin motif	M	LysM	-
LL14B4_RS08775	LL14B4_08765		pip	WP_058211636.1	AWN66247.1	-	ABC-2 family transporter protein	S	ABC2_membrane,ABC2_membrane_3,DUF3533	-
LL14B4_RS03755	LL14B4_03750	mana	manA	WP_012897453.1	AWN65328.1	5.3.1.8	Phosphomannose isomerase type I	G	PMI_typeI	ko00051,ko00520,ko01100,ko01110,ko01130,map00051,map00520,map01100,map01110,map01130
LL14B4_RS11940	LL14B4_11930		yabB	WP_010906333.1	AWN66842.1	2.1.1.223	Pfam:Methyltransf_26	S	GIY-YIG,MTS	-
LL14B4_RS00315	LL14B4_00315		-	WP_033900271.1	AWN64715.1	-	Belongs to the short-chain dehydrogenases reductases (SDR) family	S	adh_short	-
LL14B4_RS12350	LL14B4_12340		racD	WP_109991346.1	AWN66907.1	5.1.1.13	Belongs to the aspartate glutamate racemases family	G	Asp_Glu_race	ko00250,ko01054,map00250,map01054
LL14B4_RS02005	LL14B4_02005		ytpP	WP_003131595.1	AWN65024.1	-	Thioredoxin	CO	Thioredoxin	-
LL14B4_RS04670	LL14B4_04665		-	WP_109990791.1	AWN65502.1	-	helicase	L	Helicase_C,ResIII	-
LL14B4_RS12890	LL14B4_12880
LL14B4_RS10790	LL14B4_10780		cfa	WP_021723052.1	AWN66636.1	2.1.1.79	Mycolic acid cyclopropane synthetase	M	CMAS	-
LL14B4_RS07950	LL14B4_07940		galM	WP_109991071.1	AWN66101.1	5.1.3.3	Aldose 1-epimerase	G	Aldose_epim	ko00010,ko00052,ko01100,ko01110,ko01120,ko01130,map00010,map00052,map01100,map01110,map01120,map01130
LL14B4_RS11175	LL14B4_11165		galT	WP_109991319.1	AWN66695.1	2.7.7.12	UDP-glucose:hexose-1-phosphate uridylyltransferase activity	G	GalP_UDP_tr_C,GalP_UDP_transf	ko00052,ko00520,ko01100,ko04917,map00052,map00520,map01100,map04917
LL14B4_RS05365	LL14B4_05360		yvyE	WP_003130660.1	AWN65634.1	3.4.13.9	Uncharacterized protein family UPF0029	S	DUF1949,UPF0029	-
LL14B4_RS05375	LL14B4_05370		-	WP_012897709.1	AWN65636.1	-	Protein of unknown function (DUF475)	S	DUF475	-
LL14B4_RS01205	LL14B4_01205		-	WP_033900392.1	AWN64878.1	-	-	-	-	-
LL14B4_RS02310	LL14B4_02310		dak	WP_033900498.1	AWN65082.1	-	Deoxynucleoside kinase	F	dNK	-
LL14B4_RS11000	LL14B4_10990		-	WP_033900835.1	AWN66666.1	3.2.1.14	Fibronectin type 3 domain	G	CBM_5_12,Glyco_hydro_18	ko00520,ko01100,map00520,map01100
LL14B4_RS07655	LL14B4_07645	psie	psiE	WP_010905975.1	AWN66047.1	-	Phosphate-starvation-inducible E	S	PsiE	-
LL14B4_RS12045	LL14B4_12035	rsmd	rsmD	WP_015427191.1	AWN67089.1	2.1.1.171	Conserved hypothetical protein 95	L	Cons_hypoth95	-
LL14B4_RS01015	LL14B4_01015		-	WP_021210976.1	AWN64844.1	-	Nodulation protein S (NodS)	H	Methyltransf_11,Methyltransf_25	-
LL14B4_RS11750	LL14B4_11740	mscl	mscL	WP_010906303.1	AWN66806.1	-	Channel that opens in response to stretch forces in the membrane lipid bilayer. May participate in the regulation of osmotic pressure changes within the cell	M	MscL	-
LL14B4_RS04355	LL14B4_04350		-	WP_033900119.1	AWN65443.1	-	-	-	-	-
LL14B4_RS12345	LL14B4_12335		-	WP_017865247.1	AWN66906.1	-	-	-	CW_binding_1,CW_binding_2,Peptidase_C39_2,SH3_8	-
LL14B4_RS11565	LL14B4_11555		-	WP_003129888.1	AWN66771.1	-	Pyridoxamine 5'-phosphate oxidase	S	Putative_PNPOx	-
LL14B4_RS11235	LL14B4_11225		rrmA	WP_033900793.1	AWN66707.1	2.1.1.187	Methyltransferase domain	H	Methyltransf_11,Methyltransf_25,Methyltransf_31	-
LL14B4_RS08705	LL14B4_08695		-	WP_003129459.1	AWN66236.1	-	haloacid dehalogenase-like hydrolase	S	Hydrolase_3	-
LL14B4_RS00540	LL14B4_00540	jag	jag	WP_003131817.1	AWN64756.1	-	Jag_N	S	Jag_N,KH_4,R3H	-
LL14B4_RS11165	LL14B4_11155		lacZ	WP_109991318.1	AWN66693.1	3.2.1.23	-beta-galactosidase	G	Bgal_small_N,DUF4981,Glyco_hydro_2,Glyco_hydro_2_C,Glyco_hydro_2_N	ko00052,ko00511,ko00600,ko01100,map00052,map00511,map00600,map01100
LL14B4_RS00425	LL14B4_00425		ybbB	WP_021723310.1	AWN64736.1	-	Protein of unknown function (DUF1211)	S	DUF1211	-
LL14B4_RS04645	LL14B4_04640			WP_109991411.1	AWN67031.1
LL14B4_RS08450	LL14B4_08440		XK27_04775	WP_025017014.1	AWN66189.1	-	PAS domain	S	DUF438,Hemerythrin,PAS_10	-
LL14B4_RS09330	LL14B4_09320		pat	WP_109991125.1	AWN66357.1	2.3.1.183	acetyltransferase	M	Acetyltransf_4	ko00440,ko01130,map00440,map01130
LL14B4_RS12285	LL14B4_12275		-	WP_012898700.1	AWN66895.1	-	serine threonine protein kinase	KLT	-	-
LL14B4_RS08765	LL14B4_08755		-	WP_033900202.1	AWN66246.1	-	Helix-turn-helix XRE-family like proteins	K	HTH_19,HTH_3	-
LL14B4_RS07435	LL14B4_07425			WP_109991032.1	AWN66012.1
LL14B4_RS10935	LL14B4_10925		XK27_04815	WP_047685959.1	AWN66653.1	-	auxin efflux carrier	S	Mem_trans	-
LL14B4_RS11870	LL14B4_11860			WP_023189020.1	AWN66828.1
LL14B4_RS07645	LL14B4_07635		rsmC	WP_003130463.1	AWN66045.1	2.1.1.172	Mycolic acid cyclopropane synthetase	J	MTS	-
LL14B4_RS03850	LL14B4_03845		yrkD	WP_011835555.1	AWN65347.1	-	Metal-sensitive transcriptional repressor	S	Trns_repr_metal	-
LL14B4_RS07360	LL14B4_07350		-	WP_003130484.1	AWN66000.1	-	Universal stress protein family	T	Usp	-
LL14B4_RS03490	LL14B4_03485		yhcC	WP_003129656.1	AWN65278.1	-	Nucleic-acid-binding protein containing Zn-ribbon domain (DUF2082)	S	zinc_ribbon_13	-
LL14B4_RS05220	LL14B4_05215		spx2	WP_033900228.1	AWN65605.1	-	Belongs to the ArsC family	P	ArsC	-
LL14B4_RS00100	LL14B4_00100	hpt	hpt	WP_010905038.1	AWN64682.1	2.4.2.8	Belongs to the purine pyrimidine phosphoribosyltransferase family	F	Pribosyltran	ko00230,ko00983,ko01100,ko01110,map00230,map00983,map01100,map01110
LL14B4_RS05730	LL14B4_05725		potC	WP_109990868.1	AWN65704.1	-	Binding-protein-dependent transport system inner membrane component	P	BPD_transp_1	ko02010,map02010
LL14B4_RS00640	LL14B4_00640			WP_010905160.1	AWN64775.1
LL14B4_RS07135	LL14B4_07125		-	WP_017864582.1	AWN65957.1	-	-	-	-	-
LL14B4_RS11345	LL14B4_11335		-	WP_004254583.1	AWN66729.1	-	-	-	-	-
LL14B4_RS04630	LL14B4_04625		-	WP_109990786.1	AWN65495.1	-	-	-	-	-
LL14B4_RS03775	LL14B4_03770	fabd	fabD	WP_003132502.1	AWN65332.1	2.3.1.39	Acyl transferase domain	I	Acyl_transf_1	ko00061,ko00333,ko01100,ko01130,ko01212,map00061,map00333,map01100,map01130,map01212
LL14B4_RS03535	LL14B4_03530		-	WP_109990723.1	AWN65286.1	-	Thioesterase superfamily	Q	4HBT	-
LL14B4_RS09045	LL14B4_09035		pstS	WP_003130880.1	AWN66300.1	-	substrate binding protein	P	PBP_like_2	ko02010,ko02020,ko05152,map02010,map02020,map05152
LL14B4_RS08850	LL14B4_08840		malG	WP_003130377.1	AWN66261.1	-	Binding-protein-dependent transport system inner membrane component	P	BPD_transp_1	ko02010,map02010
LL14B4_RS13080	LL14B4_13070
LL14B4_RS02485	LL14B4_02485
LL14B4_RS04200	LL14B4_04195		proV	WP_109990758.1	AWN65412.1	-	ATPases associated with a variety of cellular activities	E	ABC_tran	ko02010,map02010
LL14B4_RS08460	LL14B4_08450		-	WP_033898654.1	AWN66191.1	-	branched-chain amino acid transport protein	S	AzlD	-
LL14B4_RS05370	LL14B4_05365		vanZ	WP_003130662.1	AWN65635.1	-	VanZ like family	V	VanZ	-
LL14B4_RS09215	LL14B4_09205		yktB	WP_033899965.1	AWN66334.1	-	Protein of unknown function (DUF1054)	S	DUF1054	-
LL14B4_RS06660	LL14B4_06650	dltd	dltD	WP_109990967.1	AWN65868.1	-	DltD protein	M	DltD	ko01503,ko02020,ko05150,map01503,map02020,map05150
LL14B4_RS02355	LL14B4_02355		ogt	WP_058206262.1	AWN65091.1	2.1.1.63	6-O-methylguanine DNA methyltransferase, DNA binding domain	H	DNA_binding_1,Methyltransf_1N	-
LL14B4_RS04075	LL14B4_04070		udp	WP_064973681.1	AWN65390.1	2.4.2.3	phosphorylase	F	PNP_UDP_1	ko00240,ko00983,ko01100,map00240,map00983,map01100
LL14B4_RS00365	LL14B4_00365		rarA	WP_109990576.1	AWN64725.1	-	MgsA AAA+ ATPase C terminal	L	AAA,AAA_assoc_2,MgsA_C,RuvB_N	-
LL14B4_RS08350	LL14B4_08340		glnB	WP_010906046.1	AWN66172.1	-	Nitrogen regulatory protein P-II	K	P-II	ko02020,map02020
LL14B4_RS04005	LL14B4_04000		pbg6	WP_012897484.1	AWN65377.1	3.2.1.86	Belongs to the glycosyl hydrolase 1 family	G	Glyco_hydro_1	ko00010,ko00500,map00010,map00500
LL14B4_RS08370	LL14B4_08360		ylbN	WP_033898640.1	AWN66176.1	-	Uncharacterized ACR, COG1399	S	DUF177	-
LL14B4_RS08075	LL14B4_08065		yphH	WP_010906023.1	AWN66126.1	-	AraC-like ligand binding domain	S	Cupin_2	-
LL14B4_RS12470	LL14B4_12460		-	WP_109991351.1	AWN66930.1	-	Belongs to the short-chain dehydrogenases reductases (SDR) family	IQ	adh_short	-
LL14B4_RS00195	LL14B4_00195
LL14B4_RS08905	LL14B4_08895		-	WP_033899381.1	AWN66272.1	-	CAAX protease self-immunity	S	Abi	-
LL14B4_RS11410	LL14B4_11400		-	WP_010906273.1	AWN66741.1	-	Aminoacyl-tRNA editing domain	S	tRNA_edit	-
LL14B4_RS08605	LL14B4_08595	rbsd	rbsD	WP_033898672.1	AWN66219.1	5.4.99.62	Catalyzes the interconversion of beta-pyran and beta- furan forms of D-ribose	J	RbsD_FucU	ko02010,map02010
LL14B4_RS09710	LL14B4_09700		XK27_03180	WP_010906159.1	AWN66430.1	-	Universal stress protein	T	Usp	-
LL14B4_RS06905	LL14B4_06895		-	WP_109990987.1	AWN65914.1	2.7.7.65	Diguanylate cyclase	T	5TM-5TMR_LYT,GGDEF,HisKA_7TM,PAS_4,PAS_8,PAS_9	ko02020,ko04112,map02020,map04112
LL14B4_RS02330	LL14B4_02330		-	WP_003131499.1	AWN65086.1	-	GDSL-like Lipase/Acylhydrolase family	E	Lipase_GDSL_2	-
LL14B4_RS11810	LL14B4_11800		adcB	WP_033900712.1	AWN66818.1	-	ABC 3 transport family	P	ABC-3	ko02010,map02010
LL14B4_RS10675	LL14B4_10665	proc	proC	WP_033899830.1	AWN66614.1	1.5.1.2	Catalyzes the reduction of 1-pyrroline-5-carboxylate (PCA) to L-proline	E	F420_oxidored,P5CR_dimer	ko00330,ko01100,ko01110,ko01130,ko01230,map00330,map01100,map01110,map01130,map01230
LL14B4_RS00300	LL14B4_00300		-	WP_012896935.1	AWN64712.1	-	-	-	-	-
LL14B4_RS04440	LL14B4_04435		yugI	WP_003131405.1	AWN65459.1	-	Ribosomal protein S1-like RNA-binding domain	J	S1	-
LL14B4_RS00490	LL14B4_00490		ybcH	WP_109990578.1	AWN64747.1	-	Prolyl oligopeptidase family	S	DLH,Hydrolase_4	-
LL14B4_RS06550	LL14B4_06540
LL14B4_RS05305	LL14B4_05300		-	WP_003130638.1	AWN65622.1	-	Protein of unknown function (DUF998)	S	DUF998	-
LL14B4_RS02930	LL14B4_02930		-	WP_003129544.1	AWN65181.1	-	Sugar efflux transporter for intercellular exchange	S	MtN3_slv	-
LL14B4_RS09800	LL14B4_09790	cyss	cysS	WP_058206356.1	AWN66448.1	6.1.1.16	cysteine-tRNA ligase activity	J	DALR_2,tRNA-synt_1e,tRNA-synt_1g	ko00970,map00970
LL14B4_RS04660	LL14B4_04655		-	WP_109990789.1	AWN65500.1	-	Siphovirus Gp157	S	-	-
LL14B4_RS00865	LL14B4_00865		rgpC	WP_023163671.1	AWN64818.1	-	ABC-2 type transporter	GM	ABC2_membrane	-
LL14B4_RS03030	LL14B4_03030		pmrA	WP_012897350.1	AWN65198.1	-	Multi-drug resistance efflux pump	EGP	MFS_1,MFS_1_like,Sugar_tr	-
LL14B4_RS02820	LL14B4_02820		ykuP	WP_003129515.1	AWN65161.1	-	Flavodoxin	C	Flavodoxin_1	-
LL14B4_RS03740	LL14B4_03735		ylxQ	WP_003132491.1	AWN65325.1	-	Ribosomal protein L7Ae/L30e/S12e/Gadd45 family	J	Ribosomal_L7Ae	-
LL14B4_RS13445	LL14B4_08315		-	WP_012898204.1	AWN66168.1	-	-	-	-	-
LL14B4_RS02690	LL14B4_02690		-	WP_010905448.1	AWN65135.1	1.3.1.22	Phospholipid methyltransferase	S	DUF1295	ko00140,map00140
LL14B4_RS08610	LL14B4_08600	rbsk	rbsK	WP_109991099.1	AWN66220.1	2.7.1.15	Catalyzes the phosphorylation of ribose at O-5 in a reaction requiring ATP and magnesium. The resulting D-ribose-5- phosphate can then be used either for sythesis of nucleotides, histidine, and tryptophan, or as a component of the pentose phosphate pathway	F	PfkB	ko00030,map00030
LL14B4_RS10705	LL14B4_10695		-	WP_033899826.1	AWN66620.1	-	Small integral membrane protein (DUF2273)	S	DUF2273	-
LL14B4_RS00170	LL14B4_00170	ssrs
LL14B4_RS05235	LL14B4_05230		-	WP_109990840.1	AWN65608.1	-	-	-	-	-
LL14B4_RS09755	LL14B4_09745	rplt	rplT	WP_003132352.1	AWN66439.1	-	Binds directly to 23S ribosomal RNA and is necessary for the in vitro assembly process of the 50S ribosomal subunit. It is not involved in the protein synthesizing functions of that subunit	J	Ribosomal_L20	ko03010,map03010
LL14B4_RS08640	LL14B4_08630	trxa	trxA	WP_003129442.1	AWN66224.1	-	Thioredoxin-like domain	O	Thioredoxin	ko04621,ko05418,map04621,map05418
LL14B4_RS05285	LL14B4_05280		-	WP_003130630.1	AWN65618.1	-	Iron-sulphur cluster biosynthesis	S	Fe-S_biosyn	-
LL14B4_RS01745	LL14B4_01745		ytbE	WP_109990643.1	AWN64975.1	-	Aldo/keto reductase family	S	Aldo_ket_red	-
LL14B4_RS03690	LL14B4_03685		-	WP_003132477.1	AWN65315.1	-	Helix-turn-helix XRE-family like proteins	K	HTH_3	ko02024,map02024
LL14B4_RS11275	LL14B4_11265	rpla	rplA	WP_004254644.1	AWN66715.1	-	Binds directly to 23S rRNA. The L1 stalk is quite mobile in the ribosome, and is involved in E site tRNA release	J	Ribosomal_L1	ko03010,map03010
LL14B4_RS00035	LL14B4_00035	ychf	ychF	WP_015425597.1	AWN64670.1	-	ATPase that binds to both the 70S ribosome and the 50S ribosomal subunit in a nucleotide-independent manner	J	MMR_HSR1,YchF-GTPase_C	-
LL14B4_RS11005	LL14B4_10995		-	WP_012898471.1	AWN66667.1	-	Lytic polysaccharide mono-oxygenase, cellulose-degrading	S	LPMO_10,fn3	-
LL14B4_RS12905	LL14B4_12895			WP_109991439.1	AWN67097.1
LL14B4_RS05640	LL14B4_05635			WP_233610933.1
LL14B4_RS04780	LL14B4_04775		-	WP_162551439.1	AWN65524.1	3.4.21.92	Belongs to the peptidase S14 family	OU	CLP_protease	ko04112,ko04212,map04112,map04212
LL14B4_RS02710	LL14B4_02710		WQ51_05710	WP_025017231.1	AWN65139.1	-	Mitochondrial biogenesis AIM24	S	AIM24	-
LL14B4_RS02085	LL14B4_02085	mvad	mvaD	WP_109990651.1	AWN65040.1	4.1.1.33	GHMP kinases N terminal domain	I	GHMP_kinases_C,GHMP_kinases_N	ko00900,ko01100,ko01110,ko01130,map00900,map01100,map01110,map01130
LL14B4_RS09305	LL14B4_09295		comEC	WP_109991124.1	AWN66352.1	-	Competence protein	S	Competence,DUF4131,Lactamase_B	-
LL14B4_RS09285	LL14B4_09275	atpf	atpF	WP_010906128.1	AWN66348.1	-	Component of the F(0) channel, it forms part of the peripheral stalk, linking F(1) to F(0)	C	ATP-synt_B	ko00190,ko00195,ko01100,map00190,map00195,map01100
LL14B4_RS00055	LL14B4_00055		-	WP_017863933.1	AWN64673.1	-	ABC transporter	V	ABC_tran	-
LL14B4_RS04000	LL14B4_03995		pts23C	WP_010905577.1	AWN65376.1	-	The phosphoenolpyruvate-dependent sugar phosphotransferase system (PTS), a major carbohydrate active - transport system, catalyzes the phosphorylation of incoming sugar substrates concomitant with their translocation across the cell membrane	G	PTS_EIIC	ko00500,ko02060,map00500,map02060
LL14B4_RS09035	LL14B4_09025	pstc	pstC	WP_021722156.1	AWN66298.1	-	probably responsible for the translocation of the substrate across the membrane	P	BPD_transp_1	ko02010,map02010
LL14B4_RS08425	LL14B4_08415			WP_109991089.1	AWN66184.1
LL14B4_RS07305	LL14B4_07295		-	WP_023164259.1	AWN65989.1	-	-	-	-	-
LL14B4_RS01640	LL14B4_01640		XK27_12190	WP_003131683.1	AWN64955.1	-	Transcriptional Coactivator p15 (PC4)	S	PC4	-
LL14B4_RS11405	LL14B4_11395	dinb	dinB	WP_023164600.1	AWN66740.1	2.7.7.7	Poorly processive, error-prone DNA polymerase involved in untargeted mutagenesis. Copies undamaged DNA at stalled replication forks, which arise in vivo from mismatched or misaligned primer ends. These misaligned primers can be extended by PolIV. Exhibits no 3'-5' exonuclease (proofreading) activity. May be involved in translesional synthesis, in conjunction with the beta clamp from PolIII	L	IMS,IMS_C,IMS_HHH	-
LL14B4_RS02030	LL14B4_02030	grol	groL	WP_109990650.1	AWN65029.1	-	Prevents misfolding and promotes the refolding and proper assembly of unfolded polypeptides generated under stress conditions	O	Cpn60_TCP1	ko03018,ko04212,ko04940,ko05134,ko05152,map03018,map04212,map04940,map05134,map05152
LL14B4_RS00970	LL14B4_00970	guab	guaB	WP_003129822.1	AWN64838.1	1.1.1.205	Catalyzes the conversion of inosine 5'-phosphate (IMP) to xanthosine 5'-phosphate (XMP), the first committed and rate- limiting step in the de novo synthesis of guanine nucleotides, and therefore plays an important role in the regulation of cell growth	F	CBS,IMPDH	ko00230,ko00983,ko01100,ko01110,map00230,map00983,map01100,map01110
LL14B4_RS07070	LL14B4_07060		-	WP_109991010.1	AWN65945.1	4.3.1.12	Ornithine cyclodeaminase	E	OCD_Mu_crystall	ko00330,ko01110,ko01130,ko01230,map00330,map01110,map01130,map01230
LL14B4_RS09225	LL14B4_09215	arob	aroB	WP_058203548.1	AWN66336.1	4.2.3.4	Catalyzes the conversion of 3-deoxy-D-arabino- heptulosonate 7-phosphate (DAHP) to dehydroquinate (DHQ)	E	DHQ_synthase	ko00400,ko01100,ko01110,ko01130,ko01230,map00400,map01100,map01110,map01130,map01230
LL14B4_RS00610	LL14B4_00610
LL14B4_RS07290	LL14B4_07280		-	WP_109991020.1	AWN65987.1	-	Bacterial protein of unknown function (DUF916)	S	DUF3324,DUF916	-
LL14B4_RS06985	LL14B4_06975		supH	WP_109991000.1	AWN65928.1	-	Sucrose-6F-phosphate phosphohydrolase	S	Hydrolase_3	-
LL14B4_RS01595	LL14B4_01595		tpx	WP_017864087.1	AWN64947.1	1.11.1.15	Thiol-specific peroxidase that catalyzes the reduction of hydrogen peroxide and organic hydroperoxides to water and alcohols, respectively. Plays a role in cell protection against oxidative stress by detoxifying peroxides	O	AhpC-TSA,Redoxin	-
LL14B4_RS08580	LL14B4_08570		kdgR	WP_033898670.1	AWN66214.1	-	FCD	K	FCD,GntR	-
LL14B4_RS03805	LL14B4_03800	accc	accC	WP_012897458.1	AWN65338.1	6.3.4.14,6.4.1.2	Biotin carboxylase C-terminal domain	I	Biotin_carb_C,Biotin_carb_N,CPSase_L_D2	ko00061,ko00620,ko00640,ko00720,ko01100,ko01110,ko01120,ko01130,ko01200,ko01212,map00061,map00620,map00640,map00720,map01100,map01110,map01120,map01130,map01200,map01212
LL14B4_RS06700	LL14B4_06690		-	WP_109990972.1	AWN65876.1	-	Glycosyl transferase family group 2	M	Glyco_tranf_2_3,Glyco_trans_2_3,Glycos_transf_2	-
LL14B4_RS02680	LL14B4_02680		-	WP_003130519.1	AWN65133.1	-	Predicted membrane protein (DUF2177)	S	DUF2177	-
LL14B4_RS03575	LL14B4_03570		XK27_07830	WP_003132449.1	AWN65293.1	2.3.1.128	Acetyltransferase (GNAT) domain	J	Acetyltransf_3	-
LL14B4_RS11420	LL14B4_11410		arcT	WP_014570781.1	AWN66743.1	-	Beta-eliminating lyase	E	Aminotran_1_2	-
LL14B4_RS09055	LL14B4_09045		-	WP_023189734.1	AWN66302.1	-	GDSL-like Lipase/Acylhydrolase family	E	Lipase_GDSL_2	-
LL14B4_RS03065	LL14B4_03065		clpP	WP_003129593.1	AWN65205.1	3.4.21.92	Cleaves peptides in various proteins in a process that requires ATP hydrolysis. Has a chymotrypsin-like activity. Plays a major role in the degradation of misfolded proteins	O	CLP_protease	ko04112,ko04212,map04112,map04212
LL14B4_RS12535	LL14B4_12525	rpsi	rpsI	WP_004254378.1	AWN66932.1	-	structural constituent of ribosome	J	Ribosomal_S9	ko03010,map03010
LL14B4_RS01130	LL14B4_01130		-	WP_023190001.1	AWN64866.1	-	ABC-2 family transporter protein	V	ABC2_membrane_3	-
LL14B4_RS04640	LL14B4_04635		-	WP_029344191.1	AWN65497.1	-	-	-	-	-
LL14B4_RS12085	LL14B4_12075		-	WP_109991342.1	AWN66863.1	-	Pfam:FBP	S	EF-G-binding_N,FBP_C	-
LL14B4_RS00585	LL14B4_00585		dltE	WP_109990580.1	AWN64765.1	-	belongs to the short-chain dehydrogenases reductases	M	adh_short	-
LL14B4_RS00265	LL14B4_00265		osmC	WP_033900569.1	AWN64705.1	-	OsmC-like protein	O	OsmC	-
LL14B4_RS03780	LL14B4_03775	fabg	fabG	WP_012897456.1	AWN65333.1	1.1.1.100	KR domain	IQ	adh_short_C2	ko00061,ko00333,ko00780,ko01040,ko01100,ko01130,ko01212,map00061,map00333,map00780,map01040,map01100,map01130,map01212
LL14B4_RS07130	LL14B4_07120		-	WP_109991015.1	AWN65956.1	-	Domain of unknown function	M	-	ko02024,map02024
LL14B4_RS03020	LL14B4_03020	pflb	pflB	WP_039114795.1	AWN65196.1	2.3.1.54	C-acetyltransferase activity	H	Gly_radical,PFL-like	ko00620,ko00640,ko00650,ko01100,ko01120,map00620,map00640,map00650,map01100,map01120
LL14B4_RS07880	LL14B4_07870
LL14B4_RS03595	LL14B4_03590		-	WP_012897434.1	AWN65297.1	-	Phosphoribosyl-ATP pyrophosphohydrolase	S	Hydrolase_3,PRA-PH	-
LL14B4_RS11385	LL14B4_11375		glcK	WP_015427121.1	AWN66736.1	2.7.1.2	ROK family	G	ROK	ko00010,ko00052,ko00500,ko00520,ko00521,ko00524,ko01100,ko01110,ko01120,ko01130,ko01200,map00010,map00052,map00500,map00520,map00521,map00524,map01100,map01110,map01120,map01130,map01200
LL14B4_RS02165	LL14B4_02165		dagK	WP_080735938.1	AWN65055.1	2.7.1.107	Diacylglycerol kinase catalytic domain (presumed)	I	DAGK_cat	ko00561,ko00564,ko01100,ko01110,map00561,map00564,map01100,map01110
LL14B4_RS09795	LL14B4_09785		mrnC	WP_021722593.1	AWN66447.1	-	Involved in correct processing of both the 5' and 3' ends of 23S rRNA precursor. Processes 30S rRNA precursor transcript even in absence of ribonuclease 3 (Rnc)	J	Ribonuclease_3	-
LL14B4_RS10735	LL14B4_10725		-	WP_109991299.1	AWN66626.1	-	NUDIX domain	F	NUDIX	-
LL14B4_RS05620	LL14B4_05615		ylfI	WP_109990861.1	AWN65683.1	-	Protein of unknown function (DUF1461)	S	DUF1461	-
LL14B4_RS12100	LL14B4_12090		-	WP_010906361.1	AWN66866.1	-	Acetyltransferase (GNAT) domain	K	Acetyltransf_1	-
LL14B4_RS09810	LL14B4_09800	cyse	cysE	WP_003132365.1	AWN66450.1	2.3.1.30	Bacterial transferase hexapeptide (six repeats)	E	Hexapep	ko00270,ko00920,ko01100,ko01110,ko01120,ko01200,ko01230,ko05111,map00270,map00920,map01100,map01110,map01120,map01200,map01230,map05111
LL14B4_RS06585	LL14B4_06575		dkgB	WP_109990960.1	AWN65854.1	-	Aldo/keto reductase family	S	Aldo_ket_red	-
LL14B4_RS04485	LL14B4_04480			WP_033900101.1	AWN65468.1
LL14B4_RS10365	LL14B4_10355	essc	essC	WP_109991241.1	AWN66554.1	-	FtsK/SpoIIIE family	D	FtsK_SpoIIIE	-
LL14B4_RS00280	LL14B4_00280	plsx	plsX	WP_058212291.1	AWN64708.1	2.3.1.15	Catalyzes the reversible formation of acyl-phosphate (acyl-PO(4)) from acyl- acyl-carrier-protein (acyl-ACP). This enzyme utilizes acyl-ACP as fatty acyl donor, but not acyl-CoA	I	FA_synthesis	ko00561,ko00564,ko01100,ko01110,map00561,map00564,map01100,map01110
LL14B4_RS07815	LL14B4_07805		ydeD	WP_021722737.1	AWN66076.1	-	COG0697 Permeases of the drug metabolite transporter (DMT) superfamily	EG	EamA	-
LL14B4_RS01135	LL14B4_01135		ywbD	WP_033899333.1	AWN64867.1	2.1.1.191	S-adenosylmethionine-dependent methyltransferase	J	Methyltrans_SAM	-
LL14B4_RS09550	LL14B4_09540		murE	WP_109991149.1	AWN66399.1	6.3.2.13,6.3.2.7	Catalyzes the addition of an amino acid to the nucleotide precursor UDP-N-acetylmuramoyl-L-alanyl-D-glutamate (UMAG) in the biosynthesis of bacterial cell-wall peptidoglycan	M	Mur_ligase_C,Mur_ligase_M	ko00300,ko00550,ko01100,map00300,map00550,map01100
LL14B4_RS11995	LL14B4_11985	rpsb	rpsB	WP_011836067.1	AWN66849.1	-	structural constituent of ribosome	J	Ribosomal_S2	ko03010,map03010
LL14B4_RS09765	LL14B4_09755	infc	infC	WP_003132354.1	AWN66441.1	-	IF-3 binds to the 30S ribosomal subunit and shifts the equilibrum between 70S ribosomes and their 50S and 30S subunits in favor of the free subunits, thus enhancing the availability of 30S subunits on which protein synthesis initiation begins	J	IF3_C,IF3_N	-
LL14B4_RS08100	LL14B4_08090		-	WP_033901038.1	AWN66131.1	-	Major Facilitator Superfamily	EGP	MFS_1	-
LL14B4_RS05905	LL14B4_05895		-	WP_058206567.1	AWN65733.1	-	regulation of response to stimulus	S	Flg_new,LRR_5,MucBP	-
LL14B4_RS07935	LL14B4_07925		-	WP_033900988.1	AWN66098.1	-	Hexapeptide repeat of succinyl-transferase	S	-	-
LL14B4_RS07705	LL14B4_07695	asp1	tagE	WP_109991054.1	AWN66057.1	2.4.1.52	EVIDENCE BY HOMOLOGY BIO03.03 Surface polysaccharides, lipopolysaccharides and antigens	M	Asp1,Glyco_trans_A_1,Glycos_transf_1	-
LL14B4_RS12210	LL14B4_12200		-	WP_023190151.1	AWN66882.1	-	Phosphotransferase enzyme family	S	APH	-
LL14B4_RS04990	LL14B4_04985		mycA	WP_109990829.1	AWN65560.1	4.2.1.53	MCRA family	S	MCRA	-
LL14B4_RS08570	LL14B4_08560	uxua	uxuA	WP_033898667.1	AWN66212.1	4.2.1.8	Catalyzes the dehydration of D-mannonate	G	UxuA	ko00040,ko01100,map00040,map01100
LL14B4_RS10985	LL14B4_10975	phes	pheS	WP_004254858.1	AWN66663.1	6.1.1.20	Belongs to the class-II aminoacyl-tRNA synthetase family. Phe-tRNA synthetase alpha subunit type 1 subfamily	J	Phe_tRNA-synt_N,tRNA-synt_2d	ko00970,map00970
LL14B4_RS01545	LL14B4_01545	rimi	rimI	WP_033900405.1	AWN64939.1	2.3.1.128	This enzyme acetylates the N-terminal alanine of ribosomal protein S18	K	Acetyltransf_1,Acetyltransf_10,Acetyltransf_7	-
LL14B4_RS06615	LL14B4_06605		nhaK	WP_109990962.1	AWN65859.1	-	Sodium/hydrogen exchanger family	P	Na_H_Exchanger	-
LL14B4_RS00710	LL14B4_00710		-	WP_012897013.1	AWN66999.1	-	Domain of unknown function (DUF3284)	S	DUF3284	-
LL14B4_RS07125	LL14B4_07115		-	WP_010905888.1	AWN65955.1	-	Belongs to the ArsC family	P	ArsC	-
LL14B4_RS08130	LL14B4_08120		pyrD	WP_109991084.1	AWN66137.1	1.3.5.2,1.3.98.1	Catalyzes the conversion of dihydroorotate to orotate	F	DHO_dh	ko00240,ko01100,map00240,map01100
LL14B4_RS06965	LL14B4_06955		-	WP_109990996.1	AWN65924.1	3.1.1.53	3'-5' exonuclease activity	L	Metallophos,Metallophos_2	-
LL14B4_RS00460	LL14B4_00460		aroF	WP_012896956.1	AWN64742.1	2.5.1.54	Stereospecific condensation of phosphoenolpyruvate (PEP) and D-erythrose-4-phosphate (E4P) giving rise to 3-deoxy-D- arabino-heptulosonate-7-phosphate (DAHP)	E	DAHP_synth_1	ko00400,ko01100,ko01110,ko01130,ko01230,ko02024,map00400,map01100,map01110,map01130,map01230,map02024
LL14B4_RS05175	LL14B4_05170		-	WP_109990839.1	AWN65596.1	-	4-amino-4-deoxy-L-arabinose transferase and related glycosyltransferases of PMT family	M	PMT_2	-
LL14B4_RS06560	LL14B4_06550				AWN65849.1
LL14B4_RS09670	LL14B4_09660		thiN	WP_033899876.1	AWN66422.1	2.7.6.2	Thiamin pyrophosphokinase, vitamin B1 binding domain	H	TPK_B1_binding,TPK_catalytic	ko00730,ko01100,map00730,map01100
LL14B4_RS11775	LL14B4_11765	rpmg	rpmGC	WP_010906305.1	AWN66811.1	-	structural constituent of ribosome	J	Ribosomal_L33	ko03010,map03010
LL14B4_RS11500	LL14B4_11490		-	WP_033900751.1	AWN66758.1	-	CAAX protease self-immunity	S	Abi	-
LL14B4_RS09895	LL14B4_09885	ftsz	ftsZ	WP_003132392.1	AWN66466.1	-	Essential cell division protein that forms a contractile ring structure (Z ring) at the future cell division site. The regulation of the ring assembly controls the timing and the location of cell division. One of the functions of the FtsZ ring is to recruit other cell division proteins to the septum to produce a new cell wall between the dividing cells. Binds GTP and shows GTPase activity	D	FtsZ_C,Tubulin	ko04112,map04112
LL14B4_RS04775	LL14B4_04770			WP_109990810.1	AWN65523.1
LL14B4_RS02320	LL14B4_02320	trha	hlyIII	WP_021464201.1	AWN65084.1	-	Haemolysin-III related	S	HlyIII	-
LL14B4_RS08085	LL14B4_08075		yphJ	WP_033901035.1	AWN66128.1	4.1.1.44	Carboxymuconolactone decarboxylase family	S	CMD	ko00362,ko01100,ko01120,ko01220,map00362,map01100,map01120,map01220
LL14B4_RS10990	LL14B4_10980		padC	WP_010906203.1	AWN66664.1	-	Phenolic acid decarboxylase (PAD)	Q	PA_decarbox	-
LL14B4_RS12200	LL14B4_12190		lysP	WP_017865200.1	AWN66880.1	-	Amino acid permease	E	AA_permease	-
LL14B4_RS08375	LL14B4_08365		rpmE2	WP_003130760.1	AWN66177.1	-	structural constituent of ribosome	J	Ribosomal_L31	ko03010,map03010
LL14B4_RS04960	LL14B4_04955		gpmB	WP_003130927.1	AWN65554.1	-	Phosphoglycerate mutase family	G	His_Phos_1	-
LL14B4_RS08300	LL14B4_08290		-	WP_058204311.1	AWN66165.1	-	WxL domain surface cell wall-binding	S	WxL	-
LL14B4_RS03310	LL14B4_03305		-	WP_239449860.1	AWN65246.1	-	MucBP domain	M	Collagen_bind,Gram_pos_anchor,MucBP	-
LL14B4_RS05600	LL14B4_05595		-	WP_014570581.1	AWN65679.1	3.5.1.28	Glycosyl hydrolases family 25	M	Glyco_hydro_25	-
LL14B4_RS03720	LL14B4_03715		lrgA	WP_023188868.1	AWN65321.1	-	LrgA family	S	LrgA	-
LL14B4_RS04505	LL14B4_04500		-	WP_109990773.1	AWN65472.1	-	Protein of unknown function (DUF1698)	Q	Methyltransf_11	-
LL14B4_RS03415	LL14B4_03410	glga	glgA	WP_162551430.1	AWN65264.1	2.4.1.21	Synthesizes alpha-1,4-glucan chains using ADP-glucose	F	Glyco_transf_5,Glycos_transf_1	ko00500,ko01100,ko01110,ko02026,map00500,map01100,map01110,map02026
LL14B4_RS08305	LL14B4_08295		-	WP_162551463.1	AWN67060.1	-	WxL domain surface cell wall-binding	S	WxL	-
LL14B4_RS00415	LL14B4_00415		yfdH	WP_038603046.1	AWN64734.1	-	Glycosyl transferase, family 2	M	Glycos_transf_2	-
LL14B4_RS08310	LL14B4_08300		-	WP_015426740.1	AWN66166.1	-	WxL domain surface cell wall-binding	S	WxL	-
LL14B4_RS13605
LL14B4_RS13620
LL14B4_RS13625
LL14B4_RS13525
LL14B4_RS13315			LL14B4_RS13315
LL14B4_RS13610
LL14B4_RS13575			LL14B4_RS13575
LL14B4_RS13650
LL14B4_RS13480
LL14B4_RS13530
LL14B4_RS13360
LL14B4_RS13390
LL14B4_RS13310
LL14B4_RS13590
LL14B4_RS13580
LL14B4_RS13500
LL14B4_RS13415
LL14B4_RS13475
LL14B4_RS13450
LL14B4_RS13295
LL14B4_RS13405
LL14B4_RS13485
LL14B4_RS13490
LL14B4_RS13690
LL14B4_RS13585
LL14B4_RS13510
LL14B4_RS13430
LL14B4_RS13640
LL14B4_RS13395
LL14B4_RS13410
LL14B4_RS13400
LL14B4_RS13440
LL14B4_RS13520
LL14B4_RS13545
LL14B4_RS13305
LL14B4_RS13595
LL14B4_RS13455
LL14B4_RS13630
LL14B4_RS04085
LL14B4_RS13570
LL14B4_RS13645

## Sheet: S4
Supplementary Table S4. Log2FoldChange values for all conditions included in the work
ID	Mock_2min_vs_Mock_15min_results	Lactoco_low_R3_vs_Lactoco_high_R3_results	F44_pH4_vs_G423_pH4_results	F44_pH7_vs_F44_pH4_results	F44_pH7_vs_G423_pH7_results	JA24_30_vs_JA24_39_results	WT_vector_empty_vs_RD01_30_results	Lactoco_low_R2_vs_Lactoco_high_R2_results	WT_vector_empty_vs_WT_codY_del_results	WT_vector_empty_vs_WT_covRS_del_results	Lactoco_low_R4_vs_Lactoco_high_R4_results	WT_vector_empty_vs_WT_comX_over_results	WT_vector_empty_vs_RD01_39_results	Lactoco_low_R1_vs_Lactoco_high_R1_results	RD07_30_vs_RD07_39_results	Lactoco_low_R5_vs_Lactoco_high_R5_results	RD01_30_vs_RD01_39_results	SD96_30_vs_SD96_39_results	G423_pH7_vs_G423_pH4_results
LL14B4_RS00005					0.823512		0.932909			-0.80057	-0.800499		0.652381		-0.780399				-1.02457
LL14B4_RS00010			-1.6114	-1.15431			1.47018					0.798321	1.09978		-0.897566				-2.65421
LL14B4_RS00015			0.75018		-1.30991	0.66527				0.916828		0.720498	0.800476					0.732699	1.89648
LL14B4_RS00020										1.13537			0.967905
LL14B4_RS00025																		1.56189
LL14B4_RS00030			1.29341			1.32619				1.15919			1.00858					1.41256	1.73829
LL14B4_RS00035			-0.932383		0.853785		0.748593						0.575832						-1.85371
LL14B4_RS00040			-1.98399	1.9139
LL14B4_RS00045							-8.78864						-8.32973
LL14B4_RS00055							-4.07418						-3.66633	-0.429908
LL14B4_RS00060										-1.73988								1.12488	1.57815
LL14B4_RS00065						1.15722							1.99865					1.27219	1.52092
LL14B4_RS00070													1.77184					1.15513
LL14B4_RS00075
LL14B4_RS00080						0.696018							0.752052
LL14B4_RS00085												0.848472	0.755069
LL14B4_RS00090												1.18403
LL14B4_RS00095												1.37217	2.48082
LL14B4_RS00100							1.30444			-1.73464			1.53504
LL14B4_RS00105			-0.955699		-0.983406		1.1565						1.15064
LL14B4_RS00110												2.54571
LL14B4_RS00115			-2.56033		-4.09812							-7.22762
LL14B4_RS00120
LL14B4_RS00125
LL14B4_RS00130
LL14B4_RS00135
LL14B4_RS00140			-9.92499		-8.89496	-1.63886	1.39266					-6.15344
LL14B4_RS00145
LL14B4_RS00150				-5.60787			-4.99982						-5.21032						-3.15386
LL14B4_RS00155				-5.6522			-8.73624					2.92208	-4.14895						-3.99324
LL14B4_RS00160				-6.30823			-7.52694						-3.62526
LL14B4_RS00165				-4.24299						-5.99558									-4.48843
LL14B4_RS00170			-3.94097		-5.63338		-4.96131					-2.10358	-4.63839
LL14B4_RS00175							3.98291						4.58755
LL14B4_RS00180													3.53564
LL14B4_RS00185																		-1.67586
LL14B4_RS00190												-1.24002	0.886973	2.26548
LL14B4_RS00195							1.80065						1.07984						1.66498
LL14B4_RS00200				0.954788			0.3435			1.25558		-1.66433						-0.334041	1.11759
LL14B4_RS00205				2.37155		0.910188				0.801623			0.713534					0.920247	3.00775
LL14B4_RS00210				1.83723	-1.56093	0.727654			-1.08286	0.874445		-0.990809						1.15269	2.68875
LL14B4_RS00215			0	0				0			0			0		0
LL14B4_RS00220
LL14B4_RS00225							-1.75869											2.23789
LL14B4_RS00230							-1.28648											2.0935
LL14B4_RS00235							-1.97133			-1.06577			-1.70817					1.85202
LL14B4_RS00240							-1.64352			-1.42934			-1.47321					1.68161
LL14B4_RS00245			2.25767	-1.1612			-1.93179			-1.75836			-1.95023					2.43103	1.45963
LL14B4_RS00250				1.67703														-1.30165
LL14B4_RS00255												-1.27187	-0.739471					-1.34089
LL14B4_RS00260				1.81947														-1.171
LL14B4_RS00265						2.1237	-4.38287						-3.42524					2.41824	3.59519
LL14B4_RS00270			1.7282	3.52518		1.19142						-1.52251							5.21708
LL14B4_RS00275			2.19298	3.04402			1.38443						1.89863			-3.05737			4.91827
LL14B4_RS00280			1.64685				-1.34696			0.580759	1.01737		-1.16655						1.83436
LL14B4_RS00285													1.35976
LL14B4_RS00290			1.02364															0.640604
LL14B4_RS00295							-8.92954						-4.35108	0		0
LL14B4_RS00300														0
LL14B4_RS00305
LL14B4_RS00310				3.27512		3.46106	-3.08187					-4.56851					2.98761		3.67093
LL14B4_RS00315				2.1473						-1.10877			-0.734853						2.03236
LL14B4_RS00320			2.12656				-3.51833			1.31843			-3.47081						2.32973
LL14B4_RS00325			3.88559	2.54705			-4.04777						-3.40141						6.74977
LL14B4_RS00330		-2.56939	3.52776	2.41331				-1.756				-1.50477		-2.02588				1.41294	6.70276
LL14B4_RS00335			3.43374	2.68075			-1.98233						-1.62401					1.4383	6.71435
LL14B4_RS00340			3.14629	2.90543		1.35544	-2.18959						-1.64317					1.59147	6.26953
LL14B4_RS00345			1.66917	-3.55183	1.39833		2.11029			-1.89141			1.79196						-3.28099
LL14B4_RS00350			2.50395	-2.86367	2.81405		-2.24437			-1.74207			-2.17782						-3.17377
LL14B4_RS00355			1.30976		1.52307		-1.47826			0.885214		0.529199	-0.609449				0.868806	-4.18801	-0.652978
LL14B4_RS00360		1.3799	-1.16261			0.699388	0.52379			1.0692	1.58727	0.693713	0.93847					0.702373	-1.2028
LL14B4_RS00365			-0.932623							0.991925	1.504			1.18219				0.821336	-0.709623
LL14B4_RS00370			-1.40712										-0.479926			1.57311		0.569114	-0.91443
LL14B4_RS00375			-1.15603	-0.989483			-1.92134						-1.59728						-1.44941
LL14B4_RS00380			-1.13598	-1.17993			-1.37089			1.16596			-1.23954						-1.57537
LL14B4_RS00385			-1.7104	-1.07934	-0.86954		0.613406			0.96257			0.617701						-1.92021
LL14B4_RS00390			-1.31707	-1.33099			0.682261			0.950565			0.891774	1.23847					-2.10293
LL14B4_RS00395				-1.18004						1.08911			0.657915						-1.88171
LL14B4_RS00400				-1.32456			0.868023			1.20125		1.17779	0.891406						-2.28778
LL14B4_RS00405				-1.31044			0.818827			1.76111		1.48444	0.979121						-2.27615
LL14B4_RS00410			-2.21388			-1.02673				1.26909			-0.607511				-1.33645	-1.32565	-2.26235
LL14B4_RS00415			-0.865955	1.57699			1.24313			-1.23134			1.71448						1.571
LL14B4_RS00420		-2.18048				-0.681836	-1.43842				-1.31028		-1.63097	-2.23726
LL14B4_RS00425		-1.59334					0.482671	-1.97464		0.947797	-1.35606			-2.35274		-1.51973		-0.607154
LL14B4_RS00430		-1.51992					1.41184	-1.59996		1.10935	-1.83542		1.13897	-2.15076		-1.48037		-0.788873
LL14B4_RS00435												-4.82968
LL14B4_RS00440					1.60907					-1.16654									-2.73101
LL14B4_RS00445													0.763975
LL14B4_RS00450			-1.6993						-1.28927	-1.36104		-2.91766
LL14B4_RS00455		-0.980331	-1.13985				0.777879					0.843806				-0.956627			-1.32508
LL14B4_RS00460			-2.40709																-1.93536
LL14B4_RS00465				-1.48894			-1.5924					1.19207	-2.0005						-1.33221
LL14B4_RS00470				-1.58801								1.21445							-2.62488
LL14B4_RS00475										-2.68132			-2.48536
LL14B4_RS00480				-2.40056			1.51685			-1.73087			1.19089
LL14B4_RS00485							3.9886					3.14362	3.82058
LL14B4_RS00490							0.814187			-2.07769			0.832867
LL14B4_RS00495							-4.91732					2.97764	-3.6025			-4.44069
LL14B4_RS00500			2.46169	-1.15957	1.89196					1.67064		0.590416	0.866341	-1.27196		-1.0884
LL14B4_RS00505							-3.97377					-2.26986	-3.07621
LL14B4_RS00510		-4.66062					-5.38736	-4.19622	-2.18473	-3.76424	-4.48469	-1.44467	-4.65658	-4.23934		-4.17462
LL14B4_RS00515		-4.144					-3.66697	-3.94566	-2.84331	-4.0516	-4.26695		-2.47937	-3.64833		-4.01877
LL14B4_RS00520			1.85034	2.65129	2.99353	1.77403	-1.43048					-2.15883					2.31702	1.58442	1.5081
LL14B4_RS00525			1.82187	1.98631	2.71036	0.804448		-1.1241	0.800961	0.861947	-2.06617			-1.29951					1.09781
LL14B4_RS00530			1.00754	-0.865659	1.24472		2.24092			-0.815742		0.599558	2.19191	-0.844947					-1.10284
LL14B4_RS00535			1.37871	-1.05721	1.47704	-0.714758	1.0944			-1.19872			0.78818					-0.645962	-1.15554
LL14B4_RS00540				-1.60719		-1.33765							-1.11238					-1.06143	-1.65498
LL14B4_RS00545				-2.7512		-1.66169							-1.30099					-0.95079	-2.2338
LL14B4_RS00550				-1.84079	-1.50902		-2.67468			-0.6652			-2.65267	-1.02655		-1.26156
LL14B4_RS00555							-3.52505					-2.07677	-3.6801
LL14B4_RS00560			2.15745				-5.16047					-1.76189	-5.16018						2.02865
LL14B4_RS00565							-7.37909						-7.78773
LL14B4_RS00570			2.60784	1.99985			-2.47564	-2.0758		-1.51934	-1.55888		-2.79033	-1.82149		-1.92208			3.92897
LL14B4_RS00575			2.41678	2.30449			-2.72923					-1.93658	-2.39671						4.08232
LL14B4_RS00580			2.56002	2.84772			-3.35106			-2.93853		-1.64715	-2.25225						4.35235
LL14B4_RS00585			3.10288	2.02888			-1.30906			-0.952797		-2.17833	-1.20253						4.32256
LL14B4_RS00590			1.50295				-2.269						-1.54517						2.12327
LL14B4_RS00595							-3.61686						-3.53454
LL14B4_RS00600							-2.53513			0.895906		-1.18726	-3.00773						1.71869
LL14B4_RS00605				-0.957995		-1.10848	2.71924			2.25436		0.876559		-1.1364			-2.65905	-2.21478	-1.53308
LL14B4_RS00610			0.98252	-3.20437			4.89571	0			0		4.28778	0		0			-2.68832
LL14B4_RS00615																			-2.49607
LL14B4_RS00620							-3.56569			1.84559			-3.50141
LL14B4_RS00625				4.50912			-0.897383					-2.18229					1.22713	1.1902	2.91534
LL14B4_RS00630				2.43034			-2.28821						-2.07336					1.40017	2.09239
LL14B4_RS00635		-1.18048		0.865609			-0.558838	-1.02863			-1.09285		-0.917807		-0.744806				0.867389
LL14B4_RS00640					-2.29053	1.27978	-1.79202					3.82161	-1.30308					3.7848	2.29668
LL14B4_RS00645					-2.72063	2.28259	-4.06334					2.58368	-3.05013					3.408	2.87714
LL14B4_RS00650		1.2077	1.07473				1.11812	1.25266		-0.918244	1.22078		0.999776	1.44643		1.38574
LL14B4_RS00655		1.3059						1.1995						1.39198		1.41609
LL14B4_RS00660							-2.96631						-3.03638
LL14B4_RS00665							1.25088		-1.35834	-1.42062			0.834431
LL14B4_RS00670
LL14B4_RS00675
LL14B4_RS00680										1.50027
LL14B4_RS00685				0.989384		1.23976	-1.61785			-0.989312			-1.66974					1.31845	1.42018
LL14B4_RS00690		0.93391		0.529164	0.828796	0.541188	0.628991	0.87138	0.489134	-0.925509		0.885082	0.75915	1.42466		1.0079		0.776086
LL14B4_RS00695		-1.48934		-1.69449		-1.05931	1.44528		1.17422			1.52306		-1.51338	-1.24829	-1.42332	-1.13955	-1.14188	-1.14474
LL14B4_RS00700						0.622092	0.664146	3.28839		-0.93579		0.744087	0.847226	1.90994
LL14B4_RS00705					0.841608							0.53385	0.435924					0.68361	-0.73459
LL14B4_RS00710				-3.08919	-1.60523		-3.79879						-3.82295
LL14B4_RS00715			2.6782	-3.54933			-2.64168			-0.916466			-2.73192			-1.39179			-0.926198
LL14B4_RS00720			3.3693	-3.08165			-6.32981						-7.32808			-4.04476
LL14B4_RS00725		-2.76241	2.16502	-2.8407			-6.24845	-2.51379			-3.02743		-7.436		-2.78244
LL14B4_RS00730				-4.30357			-6.88924		-2.38813				-5.06269
LL14B4_RS00735				-4.06079			-3.59773						-1.97032					1.88055
LL14B4_RS00740				-3.16473	-2.2569		-3.55493						-3.18021					1.27858
LL14B4_RS00745							-1.81696						-1.78651
LL14B4_RS00750			1.53846			0.682663				-0.735511			1.21021				0.826764	0.594695	2.30093
LL14B4_RS00755			1.60057				-1.0627			-0.870362							1.02649	0.652244	1.8245
LL14B4_RS00760		-1.24922	1.21538				0.936341					0.872488	1.51823	-1.25943		-1.1464		-0.728587
LL14B4_RS00765		1.77056		0.98442	-1.32361		-1.68206	1.52604		-0.990198	1.5285		-1.61432	1.6258		1.48102			1.45546
LL14B4_RS00770				1.57266					-1.23694	-1.70736								0.555823	1.80032
LL14B4_RS00775				2.47934	2.04992		1.66764			-2.14084			2.05101
LL14B4_RS00780				2.44048									1.00275						2.65129
LL14B4_RS00785												-3.76621	2.5214					2.71722	3.10341
LL14B4_RS00790												-2.11692						2.64415	3.2547
LL14B4_RS00795							-1.66145					-2.39613						3.01301	3.09953
LL14B4_RS00800				1.95312		2.20399	-2.72459						-2.21784					2.26906	1.82831
LL14B4_RS00805			-0.985159	-0.920341			-0.485455			-0.698909			-0.412652						-2.40279
LL14B4_RS00810										-1.37611									-1.51399
LL14B4_RS00815				-2.60705															-2.77299
LL14B4_RS00820
LL14B4_RS00825							0.907634						0.972446						-1.21652
LL14B4_RS00830													0.767213						-1.2973
LL14B4_RS00835																			-1.4991
LL14B4_RS00840							1.55333						1.66767						-1.62533
LL14B4_RS00845																			-1.91714
LL14B4_RS00850										1.33834									-2.2957
LL14B4_RS00855										-1.3678
LL14B4_RS00860							1.21265						1.18763						-1.90078
LL14B4_RS00865		0	0	0	0			0	-1.18162	-1.00828	0	1.3107		0	-0.837678	0		-0.671661	0
LL14B4_RS00870														0		0
LL14B4_RS00950
LL14B4_RS00965							6.26571						6.43557
LL14B4_RS00970												-2.82398
LL14B4_RS00975			-0.786746				0.56918			-1.37614			0.825089						-0.577323
LL14B4_RS00985			-1.00072	-0.58884			1.18314			-0.700601		1.15014	1.05355						-1.2817
LL14B4_RS00990			-1.00434	-0.904416														-0.512099	-1.56827
LL14B4_RS00995																			-1.00573
LL14B4_RS01000																			-1.20546
LL14B4_RS01005							-0.974492					1.25334	-0.833988						-1.70536
LL14B4_RS01010				-1.08765															-1.92213
LL14B4_RS01015			-1.10768				1.70613			-2.04722			1.42157						-1.83425
LL14B4_RS01020			-1.7017							-2.15151			-1.46547
LL14B4_RS01025		-2.00535	1.85452	1.56519			1.92803	-1.80558		2.0732	-1.9133	0.886772	1.65059	-1.98961		-2.25097			2.76587
LL14B4_RS01030							-1.43324						-1.09037
LL14B4_RS01035		1.42201					0.778375	2.14401		-1.28691	1.50784		1.35472	1.35436
LL14B4_RS01040										-1.13447			0.86558					0.65211	0.915129
LL14B4_RS01045												-2.93534
LL14B4_RS01050			-0.890618	1.14852		0.787212				-1.33467								0.677495	1.09844
LL14B4_RS01055						-1.27214	2.46365					1.17295	1.41171	6.68518
LL14B4_RS01060						2.07501	-3.42432						-1.10567		1.92388		2.31865	1.95808
LL14B4_RS01065				-2.76247			-3.74665						-2.59997						-2.37973
LL14B4_RS01070			4.44071	2.64192			2.18402						1.94776						8.79328
LL14B4_RS01080			0.953	-1.61928				-3.73895			0			3.59745		1.90873
LL14B4_RS01085			1.80753	-0.918967			-7.54444	1.28839			0		-4.98974	2.59773		0
LL14B4_RS01090														0		0			6.78353
LL14B4_RS01095			1.35012			0.566132				0.836375			0.598382	1.25459				0.594596	1.8285
LL14B4_RS01100				1.11024
LL14B4_RS01115													-2.34623
LL14B4_RS01120				1.69692								0.791592		-1.32682					2.13045
LL14B4_RS01125		-2.95238	-1.08682	2.54229		-0.660128	-1.41239			0.759964			-1.67362	-1.67277		-2.09771			2.18288
LL14B4_RS01130		-1.59334	-1.06086	2.37114				-1.98106		1.07961			-0.637682	-1.91949		-1.76161			1.64434
LL14B4_RS01135										-0.739099			0.617411
LL14B4_RS01140				-2.48524	-1.06253	-0.75973	-1.51398			-0.898737			-2.4339				-0.919915	-0.828383	-0.989316
LL14B4_RS01145
LL14B4_RS01150					0.86748		0.859489		0.719627			1.06576	0.914706
LL14B4_RS01155		1.98098		0.77748	-0.791919	1.09017	-1.33457	1.72051		-1.28784	1.46345			1.7966	0.723121	1.35372	1.06975	1.12044	1.32645
LL14B4_RS01160							-0.763428			-1.39529	1.70592				0.77387	1.98404		0.772443
LL14B4_RS01165				1.93965			1.73177					-1.17219	1.75449						1.60487
LL14B4_RS01170		-1.08677		1.32127			1.70439						1.58868					-0.682496	1.03272
LL14B4_RS01175							-2.25731						-2.31682						1.87399
LL14B4_RS01180						0.961552	0.482448			-1.0098			1.09012				0.607668	0.878193	1.23501
LL14B4_RS01185				0.571349		0.960153	0.805018			-1.41828			1.38021					0.992214	1.41627
LL14B4_RS01190							-2.13934						-1.73941
LL14B4_RS01195							-2.95568						-2.63631
LL14B4_RS01200				1.28972		1.12219												1.02921	1.59847
LL14B4_RS01205				1.11695		0.877983	-0.561811											0.72566	1.58426
LL14B4_RS01210																			1.23386
LL14B4_RS01215		-0.679418	2.22979	-1.11228	1.77113			-0.802029	0.520256	-0.289216	-0.617197	0.428597	0.324536	-0.480033		-0.682891	0.422329	0.298624	-0.653618
LL14B4_RS01220
LL14B4_RS01225			2.13518		1.82795								1.81755
LL14B4_RS01230													1.23555
LL14B4_RS01235			1.80853	2.93415															6.01975
LL14B4_RS01270
LL14B4_RS01275		-2.89894					-11.0625			-2.2073			-10.9181
LL14B4_RS01280		-2.1483					-7.3287	-2.17103			-2.12697		-4.7397						-1.3044
LL14B4_RS01290					-2.93797	3.0354	-5.0329						-4.88853					2.28036
LL14B4_RS01295		1.61701		-1.38494	-1.9924	1.88718	-11.1846	1.54299					-8.59653	1.36962		1.37146		2.97702
LL14B4_RS01310
LL14B4_RS01315		3.2511				4.54388	5.35868	3.00703			2.70897		5.31485	3.00643		3.11273		5.1786
LL14B4_RS01325		3.04696				4.43722	4.3587	2.77561			2.46544		3.50854	2.81969		2.75221		5.65172
LL14B4_RS01330														0		0
LL14B4_RS01335														0		0
LL14B4_RS01340						4.38087							-4.86517					5.35208
LL14B4_RS01355													-5.43926
LL14B4_RS01360						5.57641												6.7959
LL14B4_RS01365
LL14B4_RS01370
LL14B4_RS01375
LL14B4_RS01380		2.95446				5.36689	4.3587	2.84398			2.45665		5.09526	2.89293		2.60762		6.12116
LL14B4_RS01385		3.00375				5.92141		3.01062			2.72741		3.82886	2.81238		2.72579		6.7397
LL14B4_RS01390		2.78713			-4.69004	6.27662		2.65221		2.04001	2.36827			2.76193		2.62754		7.1586
LL14B4_RS01395
LL14B4_RS01415		0	0	0	0			0	-0.268814	-0.0954831	0	-4.66145		0	0	0		0	0
LL14B4_RS01435														0		0
LL14B4_RS01440			0	0				0			0			0		0
LL14B4_RS01445				9.9422			-5.06257												9.35969
LL14B4_RS01450			2.71																4.49148
LL14B4_RS01455			2.7515				2.19						1.69115						4.00356
LL14B4_RS01460			2.8423				1.6322						1.13154					-1.0902	3.36235
LL14B4_RS01465			2.40261																2.79078
LL14B4_RS01470				1.01659	-1.00919		0.85303					-1.51162	0.533345						1.42835
LL14B4_RS01475				1.69763								-1.58897	1.02157						1.4293
LL14B4_RS01480				1.62967			1.07072			0.635359		0.985394	1.20324						1.96229
LL14B4_RS01485			2.41617		1.50636		1.93788					3.14429	2.78606
LL14B4_RS01490			1.97926		1.26204										0.940791
LL14B4_RS01495			1.66149	-1.47493	2.63031	-1.02223				-1.14177		1.32006						-1.33131	-2.44374
LL14B4_RS01500			2.0364	-0.539414	-0.657363	-0.368389	0.470796	0.557772	0.578312	1.47366			0.386699					-0.633706	2.15435
LL14B4_RS01505			1.31695							2.00006									1.90447
LL14B4_RS01510
LL14B4_RS01525					1.06203														-1.51568
LL14B4_RS01530							-4.19469			-1.1695			-4.13321
LL14B4_RS01535				1.41869		0.620339												0.666486	1.20215
LL14B4_RS01540			-0.654836	1.27811		0.731583	0.442062			-0.522501			0.944893					0.68201	0.866076
LL14B4_RS01545				1.05315									0.777408
LL14B4_RS01550				0.927211
LL14B4_RS01555
LL14B4_RS01565				1.86667	1.9563		2.61214			-1.14302			2.53697
LL14B4_RS01570							4.17503						3.83582
LL14B4_RS01575							3.74424					-2.74544	3.44347
LL14B4_RS01580							5.17541					-2.35157	4.82138
LL14B4_RS01585							4.22127					-2.39283	3.94223
LL14B4_RS01590							3.74757					-2.78125	3.34221
LL14B4_RS01595			-1.14592			1.35308	0.726638	1.18279				1.07577	1.42498			1.56003		1.19313
LL14B4_RS01600												-1.09704
LL14B4_RS01605		-1.74149	-1.41193	4.20572	-2.36679	4.84292	-4.23646	-2.26004		-1.0941	-3.32289	-3.23577			1.53009	-2.40256	3.534	4.95675	5.16058
LL14B4_RS01610
LL14B4_RS01615
LL14B4_RS01620			2.47329							-1.72828
LL14B4_RS01625							1.30449						1.49002						-0.743186
LL14B4_RS01630			-0.862187				1.81777		1.25862	2.42856			2.13499					0.850874
LL14B4_RS01635					1.56458	-0.86231				-1.68258								-0.986898	-2.39086
LL14B4_RS01640										-1.66678		2.76415							-3.33586
LL14B4_RS01645					1.37004		2.13716						1.93629					-0.686543	-1.78551
LL14B4_RS01650				1.49843	1.94149				-0.852689
LL14B4_RS01655			0.960668	0.953111		1.03779			0.696485	-0.875669					0.601201				1.73458
LL14B4_RS01660			2.19498				-1.91543						-1.70492						2.95066
LL14B4_RS01665												-3.75828	1.99761
LL14B4_RS01670			2.2936						2.3179			-4.08587	2.11698
LL14B4_RS01675									2.38572	1.31444		-2.52542	2.35626				1.78246	-1.09245
LL14B4_RS01680			1.26873		1.67281	0.827831			1.87188		2.16694		1.66844					-1.28484
LL14B4_RS01685					0.744326				0.803756	-0.943348		-0.666748	0.394678					-0.786416
LL14B4_RS01690			1.08174		1.40318							-1.15347	1.20813
LL14B4_RS01695												-1.19676	1.10771
LL14B4_RS01700							0.988595						1.35665
LL14B4_RS01705			1.42847				2.0566		1.02613	1.22191			2.14721						0.732575
LL14B4_RS01710					-1.89308	1.54061				-1.3245		-1.4193	0.976364					2.64027	2.00294
LL14B4_RS01715			-1.30429		-2.23525	1.39526				-0.90005		-1.31717	0.836684					2.62184	1.98681
LL14B4_RS01720					-1.76272		1.39319					-1.5342	1.70817					2.16143	2.60464
LL14B4_RS01725					-1.22698		1.30228			0.928701			1.62216					2.00644	1.85782
LL14B4_RS01730							1.29549			1.61003			1.35758					1.7697
LL14B4_RS01735			-0.866517	0.933894						-1.47299
LL14B4_RS01740						-2.2828						-2.10963
LL14B4_RS01745						-1.9694	2.4748		-2.32143			-2.08732
LL14B4_RS01750				2.30763								-1.96503
LL14B4_RS01755			-1.79467	1.58501
LL14B4_RS01760				1.4332	1.38257		1.84848			-1.15551			1.70613
LL14B4_RS01765							-2.00495					-1.81132	-1.53156						2.82789
LL14B4_RS01770				2.41869		1.32079	-1.70859					-2.15831	-0.988383						4.53132
LL14B4_RS01775			2.03387	1.82293			0.85306						0.812947						2.92716
LL14B4_RS01780					1.10453					-1.87019
LL14B4_RS01785		0.859477						0.691706	-0.516983	-1.02916	1.20553	-0.990934		0.989805		0.716235			-0.486714
LL14B4_RS01790				0.858497						-1.64142									0.691834
LL14B4_RS01795		-5.78388										-8.10295	-3.36413
LL14B4_RS01800							-2.93583						-2.73059
LL14B4_RS01805													-1.31342
LL14B4_RS01810
LL14B4_RS01815												-1.72353
LL14B4_RS01820												-2.13497
LL14B4_RS01825						-1.1279	-1.31798						-2.08683					-0.827907	-1.45156
LL14B4_RS01830		-2.6773		0.795902	2.09482	-0.758842	1.71969	-2.45942		-0.943777	-2.16226	0.83702	1.55554	-2.35219		-2.38282		-0.800251	-0.727833
LL14B4_RS01835										-1.79301									-2.15373
LL14B4_RS01840		-1.20885	-0.7842			-1.23248	2.4491	-1.40977		2.38509	-2.2084	-3.22778	0.588392	-1.37696	-1.59129	-1.29054	-1.86071	-1.66808
LL14B4_RS01845				2.22258		0.717158	-1.50311		-0.793398	-1.23064			-1.22805		0.935935			0.804801	2.37318
LL14B4_RS01850		-1.37363					-2.23911			-1.50052		3.38575	-2.11813	-1.28816
LL14B4_RS01855				2.09074	1.4121		2.37391		-1.00405	-1.34859		-1.46674	2.35835
LL14B4_RS01860		2.78637		2.24557	2.29885		2.87744	2.77584				-1.90011	2.72603	2.83496		2.39944
LL14B4_RS01865																			2.304
LL14B4_RS01870							-1.38773						-0.877579						2.05224
LL14B4_RS01875				1.63519						-1.11653			0.930821						1.94882
LL14B4_RS01880										-2.54012
LL14B4_RS01885									-4.6471	-3.1003		-3.41299
LL14B4_RS01890				1.13942			-1.77673		-0.938549	-1.67446			-1.41013
LL14B4_RS01895				0.85091						-1.06074
LL14B4_RS01900				0.569523			0.481086			-0.836261		0.353973	0.634127
LL14B4_RS01905		1.06431						0.983543		-1.26353	1.04295		0.60416	0.901078					-0.881448
LL14B4_RS01910			-3.00693	2.00686							2.09977
LL14B4_RS01915				2.30435			-1.73269						-1.92337						1.76294
LL14B4_RS01920				2.45186		0.63258	-0.78241						-0.898592					0.675571	2.41803
LL14B4_RS01925							1.33342						0.876334
LL14B4_RS01930		2.61325		1.10669	0.969124		2.19843			-1.24613			2.31899	4.19944
LL14B4_RS01935										-2.68481			1.52895
LL14B4_RS01940			1.17795			2.10881	3.38981					-1.17022	5.19011		1.47313	2.27355	1.8003	2.24057	2.33285
LL14B4_RS01945			2.59784		1.38525	1.13316	1.18772					0.768109	2.33147				1.14375	1.06964	1.47831
LL14B4_RS01950					-1.21199		7.04862						7.19395					0.574757	1.71771
LL14B4_RS01955				-3.47674		-2.57104												-2.53548	-4.56241
LL14B4_RS01960												-1.64161	1.1726						-1.84292
LL14B4_RS01965		3.41578		0.873524			2.53164	2.4355			3.11592	0.708554	2.75358	2.41539	0.79999	2.28007
LL14B4_RS01970				2.67089			-2.34373						-2.43885
LL14B4_RS01975				1.18155	1.41717		1.87695			-1.4911		0.853983	2.50249					1.06155
LL14B4_RS01980							1.24065						1.61158					1.14286
LL14B4_RS01985				-2.88522			1.76748											-1.92595	-2.1758
LL14B4_RS01990		1.10545			-0.930674	0.673376		1.09979			1.21217		1.43861			1.17849		0.882762
LL14B4_RS01995			0.98716	-0.924598						0.820328				1.26339		1.37436
LL14B4_RS02000			-1.38367			1.07917	-1.86711			-1.02097	1.77992		-1.76596
LL14B4_RS02005							-4.11013			-1.15127			-3.62996
LL14B4_RS02010		1.36415	-1.06575			0.613745	0.776034	1.39076			1.65041		0.886175	1.58233		1.65324		0.627723
LL14B4_RS02015						1.4506	-2.55128						-1.66932					4.82887	3.52823
LL14B4_RS02020							-13.6549		-3.82583	-6.50548		4.24238	-9.97248						4.9076
LL14B4_RS02025					-2.84308	2.59202	-2.95706		-2.58721			3.1672						2.48123	3.74181
LL14B4_RS02030						2.84942						2.80825			2.25835		2.73355	2.78416	4.12347
LL14B4_RS02035				2.08686						-1.38224			1.10777						1.80707
LL14B4_RS02040				2.24908	0.992509					-0.983938									1.78871
LL14B4_RS02045			0.902142	0.942044	0.865283		-1.38471		0.871376	0.519091			-1.84084						0.978902
LL14B4_RS02050			0.939927							-1.42393		-1.08889	0.778627
LL14B4_RS02055							0.820016			-1.21668			0.881346
LL14B4_RS02060				-1.07377			0.73607						0.733644
LL14B4_RS02065
LL14B4_RS02070				-1.06565			0.790657						0.566176						-1.01807
LL14B4_RS02075																			-2.98263
LL14B4_RS02080							2.28952			-2.02179	1.86824	-1.39264	1.82857			1.76288		-1.0733	-2.31163
LL14B4_RS02085							1.13029						1.3333
LL14B4_RS02090			-0.615215				1.0333						1.26308	1.70964		1.16921			-0.748737
LL14B4_RS02095				-0.820385									0.59438			1.16416			-1.33455
LL14B4_RS02100							-2.89914						-2.72098						2.87714
LL14B4_RS02105			2.20034		-2.7591		-4.55492		1.49107			-1.24093	-4.32678						5.33163
LL14B4_RS02110							1.0122						0.72841						-1.22766
LL14B4_RS02115		-1.36878		-1.27985			0.655976	-1.55032	0.947632	0.989967	-1.34898					-0.969907			-1.4119
LL14B4_RS02120		-1.29889					1.70607						1.09812			-1.47658			-1.59455
LL14B4_RS02125			3.68928	-6.32726	-2.26085	-1.64311	-7.90962						-9.55343		-1.86099
LL14B4_RS02130			3.40095	-6.53244	-1.79478	-1.07619	-5.31707						-6.44727		-2.09035				-1.33672
LL14B4_RS02135				-5.22341		-2.45139	-2.33973						-4.15014		-2.16923		-1.81041	-1.3985	-3.20214
LL14B4_RS02140				-8.30237	-3.90293		-7.03622					-2.84373	-7.11804						-3.22866
LL14B4_RS02145				-6.89059	-3.4525		-7.84264					-3.45153	-7.6058						-2.83924
LL14B4_RS02150		2.98098					-5.1272						-4.80628						-2.61864
LL14B4_RS02155			-1.93063				-2.3688						-3.1481						-3.22702
LL14B4_RS02160			-1.72719										0.450208						-1.68027
LL14B4_RS02165			-1.65408		0.565496		-1.34492		-0.538409				-1.18953						-2.67438
LL14B4_RS02170				-4.88102	-2.58497		-3.49909		1.51437	3.05943	-1.85235		-3.56477
LL14B4_RS02175				-3.32221								1.04878	0.849634					-4.27573	-3.21187
LL14B4_RS02180
LL14B4_RS02185										1.42364
LL14B4_RS02190										1.48883
LL14B4_RS02195				-1.60254	-1.30718		-1.93477				1.84405	1.12143	-1.81763	1.77396		1.87218
LL14B4_RS02200			5.47535	-8.14352		-2.0903	-5.27424						-6.79909
LL14B4_RS02205			3.68868	-8.19233		-2.1873	-4.01428			2.16624			-6.20915		-2.09141				-2.77167
LL14B4_RS02210				-7.80117		-2.22283	-5.69238						-7.76603		-2.41242				-5.50899
LL14B4_RS02215				-6.79962	-1.46668	-1.90395	-3.63609						-5.4804		-2.50148		-1.84432	-0.97997	-4.46153
LL14B4_RS02220
LL14B4_RS02225		2.28621				2.28743		2.66922		-2.24034	2.76415		1.1489	2.29484		2.66259		1.63716
LL14B4_RS02235				1.64116										1.92444
LL14B4_RS02240				1.44925		0.824529				-1.16032
LL14B4_RS02245		0.590168	-0.981333	-0.450924	1.41263	0.271668	1.47999	0.494671		-1.06708	0.696823	-0.318057	1.63903	0.504799					-2.84489
LL14B4_RS02250										-1.86787									-1.75206
LL14B4_RS02255		1.003	-0.782643			0.426893	1.62895	1.16709		-1.20777	0.97025		1.73501			1.2396			-0.844432
LL14B4_RS02260			-1.23243				1.776		1.06416			0.943012	1.62489						-1.43776
LL14B4_RS02265							0.975786	1.32402	0.865204	0.870522	1.55485		0.909968						-1.49096
LL14B4_RS02270		1.12417	-0.716899				1.4874	0.932254		1.30034	1.04462		1.42135	1.27844		1.70323			-1.08615
LL14B4_RS02275		0.866375	-0.777349	-0.705665			1.33989	1.03238	0.816555	1.46649		0.487655	1.30562	1.23836		0.901407			-1.57714
LL14B4_RS02280					2.6164		-0.873128						-0.803368						-2.3887
LL14B4_RS02285			-2.1342									-2.67615	-0.881509
LL14B4_RS02290			1.56656	0.929996	1.18379					-1.38469		-0.912375							1.31277
LL14B4_RS02295							-3.01319					-1.56866	-3.01008						2.55525
LL14B4_RS02300			-2.5075	1.54046			2.44995						1.8128						-1.89171
LL14B4_RS02305			-2.27105
LL14B4_RS02310			-2.97941			-1.82081
LL14B4_RS02315			-1.3278		-1.08104		0.98604				1.00721		1.35415					0.681971
LL14B4_RS02320			-0.994433		1.25533		1.36187						1.07668						-1.43477
LL14B4_RS02325					0.853078		-1.19566		-0.646445	-1.26873			-0.896711
LL14B4_RS02330				1.54297						-1.09834									1.7049
LL14B4_RS02335				1.17441															1.26103
LL14B4_RS02340				1.03976			1.43358					1.0245	1.61494						0.692031
LL14B4_RS02345				-2.16737			-1.51272			1.45332			-1.99023						-1.30293
LL14B4_RS02350		7.05591									7.33806			2.35669
LL14B4_RS02355					-2.01383			1.94444		-1.40354								1.16516	1.13777
LL14B4_RS02360		2.61325			-1.33249	0.839761				-1.50788				4.44045	1.01529			1.35827	0.90859
LL14B4_RS02365										4.27456			1.31615						2.3207
LL14B4_RS02370									2.88273	5.58825			1.94423
LL14B4_RS02375								6.66968		4.64987
LL14B4_RS02380							3.26422			4.44011			3.11721						1.92556
LL14B4_RS02385										3.13108
LL14B4_RS02390							-2.6681			-2.80658			-2.15377						3.34127
LL14B4_RS02395			3.16888		1.71307					-0.865325			-0.730057						1.46338
LL14B4_RS02400		-1.08818	1.38661	0.888813		2.43578	-1.98743	-0.986083	1.5388	2.88512		-2.52782		-0.886052	1.42393	-1.14924	2.2858		2.44247
LL14B4_RS02405				1.34646			-0.845303			-1.01604			-0.743262					0.692663	1.32807
LL14B4_RS02410			-0.910231	1.80119		0.469373	0.805768					0.97119	0.994938		0.719794			0.76056	0.821314
LL14B4_RS02415				1.16504								1.35838							0.972789
LL14B4_RS02420
LL14B4_RS02425		1.93916	-2.07207	1.03848		0.823345	0.694868	1.85544		-1.64749			0.992632					0.82672	-1.25257
LL14B4_RS02430							-2.49665			-2.54311			-2.60287						-2.69641
LL14B4_RS02435							-2.02701			-2.06194		-2.3971	-2.80922						-2.48157
LL14B4_RS02440													-1.28481						-3.03349
LL14B4_RS02445																			-2.72335
LL14B4_RS02450																			-2.59636
LL14B4_RS02455				-1.79154						-1.34586									-2.5994
LL14B4_RS02460			-9.52424		-11.6519		-7.68426		-1.72038	2.68215		-3.60363	-7.74487
LL14B4_RS02465												1.98733
LL14B4_RS02470			-11.9553		-13.3482		-7.87177			2.50437		-3.48113	-8.29636
LL14B4_RS02475			-12.7426		-11.182	-1.50289									-1.93378
LL14B4_RS02480					-6.45466	-1.98854	6.44633						6.29955
LL14B4_RS02485							3.58692						3.47643
LL14B4_RS02490
LL14B4_RS02495						-3.77561													-5.84896
LL14B4_RS02500			2.41061		3.45971	-1.74708	5.94381						6.0114					-1.76131
LL14B4_RS02505			4.44195	-3.14297		-1.71507	8.66259						8.16455					-1.70394
LL14B4_RS02510			3.71949		2.36307	-1.71278	5.52878						6.02253					-1.74897
LL14B4_RS02515			3.42998	-2.01173		-1.54859	9.1917						8.63614
LL14B4_RS02520			4.54792	-2.57877	2.46839	-1.77112	5.83823						5.2422
LL14B4_RS02525
LL14B4_RS02530
LL14B4_RS02535							3.21769						3.16902
LL14B4_RS02540			7.91998	-6.64707	2.27189	-2.08726	9.55846					4.06271	9.20737					-1.61355
LL14B4_RS02545			1.50936				2.02269					1.5746	2.54561						0.866161
LL14B4_RS02550												1.38176
LL14B4_RS02555							-1.3637					1.01108	-1.36209
LL14B4_RS02560							-3.02885		-4.08244	-3.35656			-2.89275
LL14B4_RS02565							-2.49767			-2.34039			-2.36287
LL14B4_RS02570							-2.00213												3.4261
LL14B4_RS02575					-1.90399	1.86107							1.48314		1.57449			1.66025	3.36182
LL14B4_RS02580		1.37681		-1.27604	-4.60385	1.23714	0.577513	1.2212			1.02774	0.816047	1.71246	1.20849		0.998555	1.13495	1.73773	2.73676
LL14B4_RS02585					-7.00778		-3.20149					-2.58336						2.36345	5.46782
LL14B4_RS02590			-1.7093	1.03172	-1.11183	0.99819												0.890604
LL14B4_RS02595					-2.50269		-2.29232			1.44827			-1.98736					1.4254	2.28449
LL14B4_RS02600					-2.70695		-1.35838												2.73197
LL14B4_RS02605		-4.91278		3.47991			-5.75623	-4.68888		-5.49501	-5.44312		-5.21977	-4.68145		-4.82058			3.46984
LL14B4_RS02610		-5.01989		3.28221			-4.78246	-4.98026	-2.73943	-5.27898	-4.70096		-5.09284	-4.26816		-4.68927			3.77811
LL14B4_RS02615
LL14B4_RS02620							1.65894
LL14B4_RS02625						-0.892313				-1.13271								-1.03533	-1.21358
LL14B4_RS02630			1.34281	-1.2737		-0.692189	-1.00341						-1.52111
LL14B4_RS02635				0.921964	1.13439		1.10812	1.10607					0.890335						-0.840031
LL14B4_RS02640		2.16155		1.49918				1.94855			1.96434		0.718869	1.51175		1.47518
LL14B4_RS02645			-1.3238	1.76932		1.00653							0.85385	1.75409		2.50722
LL14B4_RS02650			-2.07166	-1.36124			2.60199				2.19496	-2.01086	2.4668						-2.83186
LL14B4_RS02655			-1.48623				1.56965												-2.11747
LL14B4_RS02660			-1.35948	-1.5368	-1.50653		1.51588			1.64039		-1.03148					-1.06934		-1.38974
LL14B4_RS02665				1.32411	1.8347		0.841523					0.937842
LL14B4_RS02670													-2.29297
LL14B4_RS02675																			2.39618
LL14B4_RS02680							-1.78988						-1.8068						2.76732
LL14B4_RS02685							-1.98885						-1.71421					1.70751	2.99065
LL14B4_RS02690						1.55649												1.81788	3.18887
LL14B4_RS02695						1.46786	-2.32269						-1.37758					2.04041	2.66832
LL14B4_RS02700																		1.81865	2.70447
LL14B4_RS02705
LL14B4_RS02710							-3.97678						-3.80089
LL14B4_RS02715		1.92824				1.44598	-1.17692	1.95851		1.62503		3.35524		2.22395		1.99412		3.0867
LL14B4_RS02720		2.08639			-0.940499	1.75751		1.77561		1.2247	1.32207	3.08181	0.99678	1.75684	0.900336	1.65741	1.46551	2.59002	0.838498
LL14B4_RS02725							-3.81038						-5.71312						-2.81885
LL14B4_RS02730			0.845013	-2.78933			-4.8575	0			3.63762		-3.86957	0		1.90887
LL14B4_RS02735
LL14B4_RS02740		5.08531		3.54512			-4.63057	4.22699					-3.164	3.83955				1.96217	4.48556
LL14B4_RS02745		3.01053						2.91508		-2.10682	2.54821			2.95375		2.72608
LL14B4_RS02750		3.31434						3.162			2.86912			2.969		2.82666
LL14B4_RS02755		3.15686						2.92376			2.62032			2.77396		2.81659		-1.18676
LL14B4_RS02760		2.96367						2.92634			2.58702			2.9703		2.79102
LL14B4_RS02765		2.90381						2.76444			2.46544			2.81008		2.57268
LL14B4_RS02770		2.93605						2.9296		-0.893657	2.43746			2.80113		2.79551		-0.990119
LL14B4_RS02775		3.25477					0.791706	2.91453		-0.858341	2.11073			2.76394		2.83908		-0.942799	-1.11095
LL14B4_RS02785		2.67006					1.76654	2.487			2.13552		1.47838	2.52998		2.4864
LL14B4_RS02790		2.45197					-2.76088	2.57908			2.22923		-1.86099	2.40234		2.22267			1.53594
LL14B4_RS02795		1.56257	-0.735464			0.828786	0.834117	1.60623		0.832484	1.1367	-2.23648	0.396996	1.4477		1.24018
LL14B4_RS02800		1.78768	-1.72666					1.50271		1.90298		-2.13581	-1.14384	1.55873		1.26099			-1.54911
LL14B4_RS02805		1.72714	-1.78343					1.68111		2.2684		-1.74017							-1.70006
LL14B4_RS02810			2.63615	-3.68681			-5.57904			2.61312			-6.5874
LL14B4_RS02815		1.45586					-0.707447	1.23584						1.15654
LL14B4_RS02820																			1.7483
LL14B4_RS02825		1.16445	-1.07877	2.31975		0.848286	1.67336	1.19545				-1.24011	2.62619	0.968207	1.49881		0.952824	1.52919	1.37643
LL14B4_RS02830				1.93187			-1.8408			2.20496			-1.06909					1.35296	3.6524
LL14B4_RS02835			1.00277	0.966856						1.11138									1.5984
LL14B4_RS02840		0.817989	0.462271	0.660829		-0.544049	0.707069	0.971688	0.539702	1.02241		0.507818	0.470035	0.748174		0.74402		-0.527309	1.03285
LL14B4_RS02845		0.956838	-0.9705				1.07883	1.08195	0.769315	-1.53393		0.924212	1.40686	0.713784					-1.24674
LL14B4_RS02850							-2.0676						-1.87605						-2.40388
LL14B4_RS02855		1.90261											-1.42864						-2.53181
LL14B4_RS02860
LL14B4_RS02865			-0.773823						-0.653009	-1.55172		-0.469773	-0.372738						-0.994134
LL14B4_RS02870			-0.918947		0.824272		0.623567			-1.41361			0.3651						-1.62776
LL14B4_RS02875							-3.20073						-3.41491						1.96454
LL14B4_RS02880							-3.27319						-3.31505
LL14B4_RS02885			1.8368																1.63187
LL14B4_RS02890																			3.20904
LL14B4_RS02895							1.76072						1.4663
LL14B4_RS02900			2.06349				-8.73692						-8.27404						2.20038
LL14B4_RS02905			3.60298	-2.87835			-2.82987					-2.95193	-3.226
LL14B4_RS02910		1.19821					-2.32453						-1.95685
LL14B4_RS02915							0.669006						0.776222
LL14B4_RS02920				-2.01484	-1.60832					1.9743									-0.584227
LL14B4_RS02925
LL14B4_RS02930							0.844877						1.20613
LL14B4_RS02935										-1.87718
LL14B4_RS02940										-2.31745			1.85395
LL14B4_RS02945							0.879934			-1.39683		1.51243	1.51771
LL14B4_RS02950							1.6624			-1.15856		1.45715	2.21545						-1.4483
LL14B4_RS02955				-1.77979						-1.60757									-2.08275
LL14B4_RS02960										-1.85718									-2.17979
LL14B4_RS02965										-1.45717									-1.4558
LL14B4_RS02970				-1.77728			1.39803			-1.17766			0.794433						-2.02416
LL14B4_RS02975							0.804612						1.30325					0.834114	1.37091
LL14B4_RS02980				0.868105			0.793541			0.971405			0.89314					0.573863	1.19751
LL14B4_RS02985							-4.35274			2.98461			-4.68298
LL14B4_RS02990			0.957843	1.01375									0.514813						1.84364
LL14B4_RS02995						1.18758	1.42893			1.78882	-1.53296		2.3432		0.851493			1.38398
LL14B4_RS03000						1.18728	2.30663				-0.970629		3.19547				0.888842	0.984893	0.722862
LL14B4_RS03005				1.42123		1.51362				-1.25075			1.21649					1.33335	2.25268
LL14B4_RS03010				-2.53069									-1.9325
LL14B4_RS03015							0.853828					0.763675	0.624997
LL14B4_RS03020			1.76246	-4.56369	-1.48519	-0.789322	-2.29135			-0.737953	-0.768442	0.890314	-2.80903		-0.672789			-1.46377	-1.31604
LL14B4_RS03025				1.94363									1.69792
LL14B4_RS03030				1.81491			1.27677			-1.66215			1.79443
LL14B4_RS03035							5.53461						5.53541	1.47698
LL14B4_RS03040												-1.89526
LL14B4_RS03045							0.746228					-1.50809	0.672902
LL14B4_RS03050												-6.46518	-3.72308
LL14B4_RS03055												-6.96662	-4.8189
LL14B4_RS03060												-5.64678	-3.46999
LL14B4_RS03065				1.83672	-1.75067	1.10839				1.9247		0.660158	1.43414		0.97118		0.981824	1.43186	3.33988
LL14B4_RS03070												1.39563	-0.7995
LL14B4_RS03075							2.51789		1.3404			1.54096	2.58059
LL14B4_RS03080			2.48113				1.87208						2.09177						2.25831
LL14B4_RS03085				-3.72675	-2.99103		-3.19633		-2.19537			4.28534	-2.98291
LL14B4_RS03090							3.84809					2.95564	2.6895
LL14B4_RS03095							1.64702					1.90113	1.80053
LL14B4_RS03100			-1.44035	-0.619394				1.87332			-1.12694			0.155049		-2.11872
LL14B4_RS03105					-1.48773	-1.37072	3.47621					2.84407	2.10896
LL14B4_RS03110			-1.42495		-3.23753	-1.61994	2.46293			2.08887			1.10239		-1.25563			-2.1037	1.45127
LL14B4_RS03115					1.63578	-0.949751	3.31714	1.37159					2.2515		-1.0746		-1.06565	-1.52187	-1.64563
LL14B4_RS03120				1.81263			-5.2104			-1.51494			-3.68001
LL14B4_RS03125							-4.53953			-1.58643		-1.52687	-4.54564
LL14B4_RS03130							-12.3942						-12.2499
LL14B4_RS03135					1.66157		-10.5136						-10.3693						-2.78466
LL14B4_RS03140				-3.6355			-12.3959						-12.2515						-2.85481
LL14B4_RS03145			1.59251	-3.91134			-11.0063			0.929224			-10.862						-3.19371
LL14B4_RS03150							-12.0142						-11.8699
LL14B4_RS03155							-12.0268						-11.8825
LL14B4_RS03160													-6.45451
LL14B4_RS03165				-2.73392			-9.80882						-9.66447						-3.47958
LL14B4_RS03170							-10.7912						-10.6468
LL14B4_RS03175
LL14B4_RS03190		2.12471					-1.94886	2.61597			3.14397	-1.0713	-1.59022	2.47698
LL14B4_RS03195
LL14B4_RS03200
LL14B4_RS03205			2.33026	-1.20428				0.703383			2.65419			1.37734		1.68846
LL14B4_RS03210														1.58801
LL14B4_RS03300
LL14B4_RS03310
LL14B4_RS03315														0
LL14B4_RS03320
LL14B4_RS03325
LL14B4_RS03340		2.51617		-1.41588	-2.82754	5.64919	-6.39009	2.37965			2.03698		-6.24573	2.29892		2.29695		7.79576	1.77429
LL14B4_RS03345														0.155049
LL14B4_RS03350		0	-2.19295	0.203697	-2.80529			2.14596	-2.1705	-1.99717	2.63745	-3.12073		0	0	-1.53369		0	0.816045
LL14B4_RS03355							-11.3771						-11.2328
LL14B4_RS03360			0.954725						-0.441042	-0.818314								-0.409852	0.827178
LL14B4_RS03365							-0.732063						-0.698533					-0.641795
LL14B4_RS03370			0.965467	-0.601304			-1.7676						-1.65543
LL14B4_RS03375			0.730987			-0.54519												-0.674619
LL14B4_RS03380													-1.50254
LL14B4_RS03385			-1.50766			-0.769876	-0.882327			-0.700303			-1.60191						-1.38879
LL14B4_RS03390			-0.864171		0.603358	-0.751002				-0.526815			-0.566727					-0.557493	-1.45908
LL14B4_RS03395		0.86759	-1.53735			-0.665794	0.482087	0.738972							-0.609641	0.662019	-0.578525	-0.50165	-1.91036
LL14B4_RS03400				-2.79241	-3.49816		-5.23466			2.31204			-5.67939						2.20442
LL14B4_RS03405							-4.39542					-3.02609	-5.8944
LL14B4_RS03410							-4.23043					-2.98232	-5.68547
LL14B4_RS03415							-4.36327					-2.46579	-5.55549
LL14B4_RS03420							-3.37736					-2.36903	-4.42715
LL14B4_RS03425							-3.31241					-2.38433	-4.28566
LL14B4_RS03430					3.61161		1.98462			-1.05269		-1.37153	2.21699						-2.75302
LL14B4_RS03435
LL14B4_RS03440							-1.26191
LL14B4_RS03445				1.77325
LL14B4_RS03450
LL14B4_RS03455																		1.37404
LL14B4_RS03460				1.26693						1.15107		-0.975123		1.74002	1.34772			1.16962
LL14B4_RS03465				1.39243				1.70344		1.25581			0.972791		0.787928			1.2415	0.821079
LL14B4_RS03470				1.60907		0.815703	0.738984			1.18804		-0.714323	1.37671					1.11173	0.979424
LL14B4_RS03475
LL14B4_RS03480													-1.6191
LL14B4_RS03485			-0.962177		-1.3325		-0.477961					1.88774	-0.781534						0.710256
LL14B4_RS03490							-2.27334						-1.59242					2.10297	3.72564
LL14B4_RS03495		-1.7266	0.918177	2.22044	1.04829	0.622883		-1.3961		-1.49922	-1.39774	-1.34638	0.966183	-1.4464		-1.27517	0.780115	0.553911	2.09033
LL14B4_RS03500				2.39846		2.10549	-1.43151											1.9595	3.56234
LL14B4_RS03505						2.00161	-1.69267		1.77024			-1.80818			1.59894		2.03898	-1.4604	1.48336
LL14B4_RS03510							-2.10589						-2.02426						2.80159
LL14B4_RS03515																			2.52011
LL14B4_RS03520		-1.98481					-3.35645						-3.0769			-1.98227			2.32098
LL14B4_RS03525													5.09184
LL14B4_RS03530							-12.7785						-12.6342
LL14B4_RS03535				1.65857	1.65195	1.18297
LL14B4_RS03545				1.78811	1.67909								1.26238
LL14B4_RS03550				2.01407	1.86802		1.03205			-1.0427			1.27827
LL14B4_RS03555			1.59331		1.00901		-0.598901						-0.681						0.587532
LL14B4_RS03560			2.57613		1.573		0.876261						1.48493						1.38565
LL14B4_RS03565			2.1398	0.747061	1.26416					-0.70787									1.62271
LL14B4_RS03570			1.7222	1.14468	1.56193					-1.70318									1.30495
LL14B4_RS03575							1.68596			-1.86565			1.8594
LL14B4_RS03580							-1.02512			-1.31303			-0.940063						-1.43805
LL14B4_RS03585							-1.47641						-1.32859						-1.98398
LL14B4_RS03590				-1.88394															-2.09032
LL14B4_RS03595																			2.19681
LL14B4_RS03600																			1.16859
LL14B4_RS03605							-1.17074			0.813389			-1.80099
LL14B4_RS03610				1.69203								-2.57376	-1.23449				-1.66316	-1.84427
LL14B4_RS03615			1.12831
LL14B4_RS03620													-1.58643	0.155053
LL14B4_RS03625		1.25542	-0.855247			0.53313				-1.82861			0.853648						-0.936532
LL14B4_RS03630		0.831095				0.439033	1.0925	1.14488		-0.820144		0.461183	1.5713	1.04902		0.903744		0.518917	0.740558
LL14B4_RS03635		0.851695			-0.610085							0.928072	0.71857	0.884199					0.765782
LL14B4_RS03640							0.706121					0.422457	0.973051					0.425109	0.884657
LL14B4_RS03645							-0.74366			-1.14493			-0.516109
LL14B4_RS03650										-1.26438
LL14B4_RS03655			-1.00415							-1.84809
LL14B4_RS03660										-0.939924			0.876365
LL14B4_RS03665				0.994379						-0.813887		0.706273	1.0605
LL14B4_RS03670				1.2425									0.738382
LL14B4_RS03675				1.52311			-0.903346
LL14B4_RS03680							-1.0427						-0.726968
LL14B4_RS03685
LL14B4_RS03690				2.29253						-1.64064
LL14B4_RS03695					-3.05261							-3.55045							2.77732
LL14B4_RS03700							-2.63242					-3.73586
LL14B4_RS03705					-3.83688				-2.68386			-2.34467							2.57644
LL14B4_RS03710
LL14B4_RS03715			1.93812		2.2407		2.00429			1.66297			2.74554
LL14B4_RS03720			1.46169				3.34295						4.32977
LL14B4_RS03725							-1.81938						-1.98766
LL14B4_RS03730
LL14B4_RS03735						-1.55577				1.52869		1.47749
LL14B4_RS03740						-1.26388				1.55868		1.38296	-0.972937
LL14B4_RS03745										1.86568		1.8461							-1.53789
LL14B4_RS03750										2.77685			-1.17454						-2.04886
LL14B4_RS03755							-2.28031			-1.87873			-2.73759
LL14B4_RS03760									-2.4418
LL14B4_RS03765							1.72647						1.22697
LL14B4_RS03770																			-2.15065
LL14B4_RS03775
LL14B4_RS03780
LL14B4_RS03785
LL14B4_RS03790
LL14B4_RS03795
LL14B4_RS03805																		-1.73191
LL14B4_RS03810
LL14B4_RS03815										1.99474
LL14B4_RS03820						3.13948				2.87567		-4.19713	1.65003		2.49183		3.04718		3.93537
LL14B4_RS03825						2.91365				2.33795		-3.61649	1.8184		2.45368				4.56203
LL14B4_RS03830							-5.28511					-2.65524	-4.90284						3.12009
LL14B4_RS03835							-2.7277						-2.46292						3.62215
LL14B4_RS03840																			3.52164
LL14B4_RS03845																			3.58364
LL14B4_RS03850			1.54308				-2.22424						-1.71614						3.22377
LL14B4_RS03855						1.6431				1.28048								1.40087	2.37842
LL14B4_RS03860				2.43385			-2.05866		-1.61629				-1.41318					1.55144	3.34696
LL14B4_RS03865				2.98393			-3.11939					-2.05067	-3.00818						4.13907
LL14B4_RS03870			1.10563	1.47532	1.15167		-0.664821						-0.556698						1.42928
LL14B4_RS03875			-1.01471	-1.14458															-1.68493
LL14B4_RS03880				-1.18088		-0.726643	-1.51959		-2.05299	-1.61559		0.731808	-2.10919			1.49004		-0.661596	-1.70728
LL14B4_RS03885				-1.19665		-0.634153	-1.60777		-1.4238	-1.51284		1.04983	-2.07188	1.17099		1.45108			-1.79666
LL14B4_RS03895					3.26105														-4.838
LL14B4_RS03900																		1.0969
LL14B4_RS03905		-4.2858				2.44482	-5.96955	-5.92591		-5.27948	-5.97496	-2.8242	-3.84488	-3.91103		-5.34116			3.18483
LL14B4_RS03910		-4.22009					-5.98042	-3.75599	-2.52679	-5.26833	-4.78993	-2.27651	-4.40707			-4.27527			3.37423
LL14B4_RS03915							-4.38264			-4.93358	-3.92842		-2.65181	-4.75183		-6.08839			2.95936
LL14B4_RS03920							-3.39491	-3.38402	-2.59732	-4.93298	-4.39	-2.40835	-1.83828	-3.32299		-5.32388		1.93352	2.35925
LL14B4_RS03925							-5.81318			-3.98561	-3.4489		-3.196	-4.01487
LL14B4_RS03930			-1.34214	-1.48137		-0.991369				-0.943871			-0.993591			-1.3064		-1.14322	-1.88962
LL14B4_RS03935			-2.66125	-1.40927		-0.995785						0.696306	-0.615338				-0.959803	-0.927827	-3.33272
LL14B4_RS03940																			-2.3469
LL14B4_RS03945
LL14B4_RS03950
LL14B4_RS03955
LL14B4_RS03960							1.61158											-2.33974	-3.80086
LL14B4_RS03965					0.780199		1.31094			-1.43519			1.51187
LL14B4_RS03970							0.704378			-0.707631			0.904193
LL14B4_RS03975										-0.765774									-0.797905
LL14B4_RS03980													0.386352	0.865006					1.07618
LL14B4_RS03985
LL14B4_RS03990
LL14B4_RS03995																			1.03751
LL14B4_RS04000					-2.05261		-3.64191					2.51274	-3.6125						1.69925
LL14B4_RS04005					-2.61934		-2.63723					2.9888	-2.9064
LL14B4_RS04010				0.778153	0.93688	0.580944				-1.93372
LL14B4_RS04015							-3.40049		-3.48323	-4.28716		-3.81091	-3.7549
LL14B4_RS04020			1.26617	2.48555	1.68396		-2.11585			-1.85586		-0.987384	-1.6744						2.06776
LL14B4_RS04025			2.01417	-0.883472	1.47522	-0.662161				-1.46536			-0.856478
LL14B4_RS04030										-1.84047
LL14B4_RS04035													-1.19337
LL14B4_RS04040			4.01379				-2.79044						-2.82852						5.27438
LL14B4_RS04045			4.16306				-5.30408					-3.37371	-5.06059						5.43551
LL14B4_RS04050			5.79134							2.20885		-2.2799							6.9054
LL14B4_RS04055			2.62031				1.41922						1.73254						3.09447
LL14B4_RS04060										-1.60602
LL14B4_RS04065		-1.27825	-1.2336	-2.37227			1.07427	-1.23987			-1.6549	0.962509	1.03742	-1.36168		-1.45402			-3.0338
LL14B4_RS04070													-0.912356						-1.12512
LL14B4_RS04075							-2.01321					-3.98922	-1.43519
LL14B4_RS04080							-4.25036					-5.01623	-3.4975
LL14B4_RS04085			-1.95153		-1.19193	0.69592		1.07128		-0.761556								0.704497
LL14B4_RS04090			-1.75728			1.00711	0.943493	1.51901		-0.847519	1.29358	1.07301	1.94245				0.998956	1.22402
LL14B4_RS04095														0		0
LL14B4_RS04175			-2.50743		-1.1793					-0.476636		0.575907						0.626505	-1.76204
LL14B4_RS04180			-3.22081				1.42941						1.80849					1.01629	-1.85918
LL14B4_RS04185			-3.08919																-1.91933
LL14B4_RS04190							-9.10554		-6.00386			-5.71471	-8.81
LL14B4_RS04195							-2.77042						-2.82032
LL14B4_RS04200				1.68696		1.06064				-1.45561			-1.12605					1.15827
LL14B4_RS04205						1.22461
LL14B4_RS04210			4.34438	1.99091	-1.9967							-1.71132							8.33198
LL14B4_RS04230		0	0	0	0			0	-0.125095	0.048236	0	-7.10248		0	-1.73837	0		2.83615	0
LL14B4_RS04235			5.91446	1.98297						1.40793		-1.43944							7.63615
LL14B4_RS04240		2.01269	1.19207		-1.427		7.73681	2.6905			1.74955		8.37938	1.97063					2.11069
LL14B4_RS04245			1.03203			0.486122	0.463663			-1.2432			0.72546						0.564202
LL14B4_RS04250							0.605108		-0.544577	-1.07094			0.890029
LL14B4_RS04255									-2.20314
LL14B4_RS04260							-3.98369					-2.07422	-3.53139						3.27728
LL14B4_RS04265			1.55753	-1.38261	-1.3126					0.624354									1.48752
LL14B4_RS04270			1.25305	-1.22055	-1.376		-0.733657		-0.945919			2.2106							1.4085
LL14B4_RS04275							-2.06437					2.81788	-1.75872
LL14B4_RS04280							-2.0898					3.0213	-1.74681
LL14B4_RS04290		0.956436	1.81596		1.42685		2.10881	0.930351					2.52167	0.951961
LL14B4_RS04295		1.37754	0.968389		1.07207		1.51257				1.32502		1.83071					0.686566
LL14B4_RS04300		1.29218					1.53968					-0.58936	1.93313					0.656788
LL14B4_RS04305							-1.00753			-0.731282			-0.645966					0.614544
LL14B4_RS04310							-0.503947			-0.597976
LL14B4_RS04315
LL14B4_RS04320
LL14B4_RS04325							-3.50989						-4.23955
LL14B4_RS04330					-3.93699
LL14B4_RS04335					-4.03827					2.63876		2.90373
LL14B4_RS04340
LL14B4_RS04345			1.78239				-1.64175						-1.24694						1.9815
LL14B4_RS04350			2.70835		3.52315	-1.30964	-3.40622						-3.74556						-1.78266
LL14B4_RS04355														-0.844943		0.0511543
LL14B4_RS04360													-1.6658
LL14B4_RS04365							-3.53304					-3.12966	-3.89314						2.63231
LL14B4_RS04370			2.17348	3.39007			-1.56					-0.681274	-1.09266	-0.91603					5.46358
LL14B4_RS04375					-2.68524	2.44111	-7.57651						-6.09555					2.97775	3.66785
LL14B4_RS04380					-2.66279	2.47361	-5.43422					-1.81277	-4.32208					2.68109	4.14904
LL14B4_RS04385					-1.6114		-0.97896	1.34326	-1.00112	-1.03786			-0.675355			1.4537			2.16844
LL14B4_RS04390				4.04589								-3.91277							6.47611
LL14B4_RS04395							-1.4922						-1.37607					2.56345	2.27092
LL14B4_RS04400		2.55213	1.35373	-3.76064		-0.93192	-2.76482	2.34729			2.97631	-1.58985	-2.52811	3.02952		2.50181			-1.20111
LL14B4_RS04405		2.74651	1.5902	-4.4639			-3.37579	2.70343				-1.79052	-3.13806	2.87752		3.84123			-1.65995
LL14B4_RS04410							-7.53171					-9.01221	-8.81862
LL14B4_RS04415					-3.14632	0.937357				-1.07229								1.18182	2.42001
LL14B4_RS04420					-2.71806					-0.897923								1.09243	2.80104
LL14B4_RS04425			0.734103		-2.32388	0.655042	1.14104			-0.924295		0.826728	1.74757		0.480584		0.606533	0.790711	3.00566
LL14B4_RS04430					-2.1855					-0.948118									2.27319
LL14B4_RS04435					-1.93638														2.14414
LL14B4_RS04440					-2.79142														1.82155
LL14B4_RS04445					-2.01183					1.91931			0.906738						1.69172
LL14B4_RS04450
LL14B4_RS04455			1.87647	-3.33705	-4.27795		-6.228		1.18751				-5.93703					1.30621	2.81737
LL14B4_RS04460			1.34382	-3.69097	-4.03317		-6.99936		1.26174				-6.42091					1.21694	1.68602
LL14B4_RS04465				-2.46561		0.877576	-1.82635										1.85704	2.1733	-1.42304
LL14B4_RS04470							1.40664					-1.64768	1.85708
LL14B4_RS04475						1.5329	2.07186						2.8366
LL14B4_RS04480													1.11033
LL14B4_RS04485													0.843303
LL14B4_RS04490							0.922353			-1.41062			1.70307				0.780717
LL14B4_RS04495		-1.23234			-1.11683
LL14B4_RS04500							-8.4393						-6.79979
LL14B4_RS04505			1.16286		-1.14711	0.752068	-2.10393		-0.916662	-0.664527			-1.85588					0.468858	2.08141
LL14B4_RS04510							-2.84374						-2.45604						2.62335
LL14B4_RS04515				2.84002	2.73532		2.27323					0.900639	2.37352
LL14B4_RS04520			1.31926	2.19064	1.9508		1.99321						2.27332						1.5591
LL14B4_RS04525				1.26812	1.33515					2.70133			1.13973
LL14B4_RS04535
LL14B4_RS04540														0
LL14B4_RS04580														1.96226		-0.171224
LL14B4_RS04595			0	0				0			0			0		0
LL14B4_RS04600														0.155048		0.0511547
LL14B4_RS04605						0.926261	-1.02799												2.65377
LL14B4_RS04610					-1.3862	1.02059	-1.17306						-0.733752					0.904751	2.68821
LL14B4_RS04615			0.901483		-1.18862	0.759085												0.724752	2.63468
LL14B4_RS04620														0
LL14B4_RS04625
LL14B4_RS04630							-1.89942						-1.3992
LL14B4_RS04635
LL14B4_RS04640			0	0				0			0			0		0
LL14B4_RS04645		0	0	0	0			0	0.0605456	-0.865572	0	0.488711		0	0	0		0	0
LL14B4_RS04660			0	0				0			0			0		0
LL14B4_RS04670														0
LL14B4_RS04675														0
LL14B4_RS04680														0
LL14B4_RS04685														0
LL14B4_RS04690														0		0
LL14B4_RS04695
LL14B4_RS04700		0	0	0	0			0	-2.44182	0.605744	0	0.192614		0	0	0		0	0
LL14B4_RS04705
LL14B4_RS04710		0	0	0	0			0	-0.538419	-1.23949	0	0.590907		0	0	0		0	0
LL14B4_RS04730		0	0.190497	-1.79859	0.172444			0	0	0	0	0		0	0	0		0	-1.78054
LL14B4_RS04740			0	0				0			0			0		0
LL14B4_RS04755													-9.54777
LL14B4_RS04760		0	-0.505441	0.660646	-1.2749			0	0	0	0	0		0	0	0		0	1.43011
LL14B4_RS04765		0	0	0	0			0	0.1008	0.689133	0	2.51953		0	0	0		0	0
LL14B4_RS04770					-2.49739		-11.0534						-10.9091						2.40107
LL14B4_RS04775		1.37247	-1.4583		-3.05927		-12.8233	1.43575		0.796727		0.960767	-12.679						2.29416
LL14B4_RS04780		1.6947					-15.2132	1.61093					-15.0688
LL14B4_RS04785
LL14B4_RS04790							-14.6748						-14.5305
LL14B4_RS04795							-15.6615						-15.5172
LL14B4_RS04800							-12.9334						-12.7891
LL14B4_RS04805														0		0
LL14B4_RS04810			-1.11728	1.20153				0			0			0		0
LL14B4_RS04815							-8.70013						-8.55578
LL14B4_RS04820							-6.09332						-5.94896
LL14B4_RS04835
LL14B4_RS04840			-0.114333	-0.811991				0			0			0		0
LL14B4_RS04850		2.10171	0	0	0			2.14609	0	0	0	0		0	-2.72009	0		-2.87565	0
LL14B4_RS04860						-2.07592	2.50333							2.59774	-2.92872	-1.5338		-1.85465
LL14B4_RS04875				2.06563			-2.28812			-1.50946			-1.87127						2.87864
LL14B4_RS04880				1.70291			-3.3893		-1.6336	-1.49878		-2.38684	-3.68218						1.65442
LL14B4_RS04885					-1.69343				-1.6642			-1.4221							1.53027
LL14B4_RS04890							2.00123						2.69828						-3.40133
LL14B4_RS04895			-1.73394			2.49199	2.16382						4.11581		1.60624		1.952		-1.46077
LL14B4_RS04900		1.33959	0.605531			1.80611	1.24491	0.986166	0.489297	-0.558702	0.914569		2.94841	0.960675	1.1666	1.39554	1.70351	1.23393	0.939195
LL14B4_RS04905		1.10651	0.664424			1.76365	0.928972	1.46897	0.692797		1.21842	0.571349	2.56764		1.1236	0.778576	1.63867	1.33211	0.802861
LL14B4_RS04910						1.6573							1.23463		1.12744	1.5193	1.82872	1.23152
LL14B4_RS04915			-1.90452			1.62305							1.68641					1.47653
LL14B4_RS04920
LL14B4_RS04925			-0.868471				-1.20121		-0.541753	-0.927073	-1.00846		-0.870138			-0.683415		1.04259
LL14B4_RS04930			-1.39452				0.530283					1.50521	1.01532					1.25708	-0.892056
LL14B4_RS04935			-1.27249	0.565441			0.456566				-1.00688	0.8878	0.8431			-0.709148		1.22892	-0.922957
LL14B4_RS04940							2.58914					-1.50977	2.76154						-1.96922
LL14B4_RS04945													-1.94789
LL14B4_RS04950							1.27063											-1.3447
LL14B4_RS04955			0.733585	-0.929017	-0.769162	-0.740371							-1.08254				-0.789375	-0.591647	0.57373
LL14B4_RS04960				-1.23262	-1.01997		-0.732469						-1.19809
LL14B4_RS04965				-1.31284	-0.991098
LL14B4_RS04970				-1.35698	-1.19277	-0.677076				0.718629			-0.792316
LL14B4_RS04975					-2.42359					1.60747			1.59194						3.83574
LL14B4_RS04980			1.80573		-2.23567		-1.96253					-1.85265							4.49416
LL14B4_RS04985		1.86302	1.65694		-1.87559	1.24605							1.29597		1.36484		1.82291	1.55009	4.04576
LL14B4_RS04990				3.69343		2.56962	-3.84659					-3.41137	-2.12673					2.41805	7.61571
LL14B4_RS04995			3.56815	1.75744		1.73394	-2.54786		1.79355	-1.83085		-2.96733	-1.13611						5.39289
LL14B4_RS05000												-5.25686	-2.21458
LL14B4_RS05005												-5.64484	-2.13313
LL14B4_RS05010							-2.81578					-6.18436	-2.57068
LL14B4_RS05015			-0.833528	0.96825			0.709087						0.466038
LL14B4_RS05020							0.65781
LL14B4_RS05025			-0.860687										-0.63336
LL14B4_RS05030													-1.49873
LL14B4_RS05035		2.62868	-1.39891				-1.67654	7.1905		-1.16694			-0.949303			3.11005
LL14B4_RS05040							-2.1792						-2.49306
LL14B4_RS05045
LL14B4_RS05050							-2.80588						-3.07215
LL14B4_RS05055				-2.34279	1.19638	-2.32879	-0.727641						-2.61225		-1.75963		-1.88461	-2.10483	-2.84615
LL14B4_RS05060				1.59006			-1.92172			-1.14593			-2.06178						1.44603
LL14B4_RS05065			-2.89387				1.56962			-2.17737			1.99813			1.73921			-2.3193
LL14B4_RS05070			-1.46163							-0.809699									-1.49383
LL14B4_RS05075			-1.17687	-1.39982						-1.82484			0.88311						-3.24402
LL14B4_RS05080			-1.68344	-1.85983			0.818151			-1.19073		0.791094	1.02865						-4.022
LL14B4_RS05085			1.11813	1.03372	1.26717		1.22542					1.32229	1.44336
LL14B4_RS05090			1.50369	1.28411	1.56929		0.811941					0.81187	0.813218						1.21851
LL14B4_RS05095			1.18978			0.780236	0.96514		-1.07742				1.1705					1.07753	1.53236
LL14B4_RS05100			1.53366			1.07592	1.19397					1.70237	1.34443					1.37004	1.52177
LL14B4_RS05105					2.16257		1.6474			-1.12461			1.93022						-1.1938
LL14B4_RS05110						-1.6616												-1.49038	-2.73017
LL14B4_RS05115									-1.68699	-2.05522
LL14B4_RS05120			-1.96234							-1.11013									-1.42712
LL14B4_RS05125			-1.75153				-2.1526						-2.40218						-1.6873
LL14B4_RS05130			-1.09369			-1.02117												-1.03491	-2.20014
LL14B4_RS05135		1.77453	-0.728451	1.10388		0.791319	2.21341	2.67744		-1.99186	1.82431	0.627129	2.34539	2.29944	0.598316	2.62462
LL14B4_RS05140							-8.37706		-4.16387	-4.51136			-5.93006					3.2076	4.38729
LL14B4_RS05145							-6.64221		-4.55503	-4.52186			-4.53739					3.68346	4.78463
LL14B4_RS05150							-7.29897		-4.89751	-4.72417			-5.94409						4.40107
LL14B4_RS05155							-6.11879		-4.39181	-4.12684			-5.03411					2.99642	4.83985
LL14B4_RS05160							1.31988						1.60245
LL14B4_RS05165							-0.944489						-0.680299
LL14B4_RS05170			1.92472				-2.41539					-1.87746	-1.57813						3.15023
LL14B4_RS05175																			3.04025
LL14B4_RS05180																			2.60157
LL14B4_RS05185							1.63698			-1.48198			2.17808						1.95282
LL14B4_RS05190							1.60775			-1.83817			2.38407						0.978043
LL14B4_RS05195										-1.468			1.48313
LL14B4_RS05200												1.97866	1.43231
LL14B4_RS05205		1.80169	-2.05082	0.891254			0.629425	1.82089			1.72196	-0.850217	1.37161	1.63435	0.98379	1.69244			-1.40048
LL14B4_RS05210							-6.00228			-7.30399		4.5847	-5.29148
LL14B4_RS05215			2.46886	-1.9837			-2.43161						-2.27582
LL14B4_RS05220							-5.85751		-6.81799	-4.0748		-4.35046	-6.9042
LL14B4_RS05225				-2.56389		-1.18461	-0.789355						-1.61661					-0.89051	-3.38895
LL14B4_RS05230									-7.01604					-1.42991		4.71623
LL14B4_RS05235					-1.48359					1.13597		-2.4402		-1.42991					1.72025
LL14B4_RS05240			-0.538308	-0.762361				0			0			0		0
LL14B4_RS05255						-4.86534	-4.01881		-5.14635			-6.38509	-6.34759					-3.58311
LL14B4_RS05260						-4.71735						-4.88094	-5.47133					-3.69607
LL14B4_RS05265							-1.79455			-1.33345		-1.32052	-0.888295						2.03531
LL14B4_RS05270			1.83016				-1.12265									2.00756			2.36894
LL14B4_RS05275			1.19859				-1.3743												1.48839
LL14B4_RS05280			1.51058			0.735375	1.41091	1.23877					2.26231	1.36316					1.36579
LL14B4_RS05285							-5.7736					-3.65462	-4.75308						3.50932
LL14B4_RS05290							-0.83923			0.967431			-0.860392						1.40501
LL14B4_RS05295										1.12152									1.76225
LL14B4_RS05300												2.62018							1.92993
LL14B4_RS05305												2.48033							1.93628
LL14B4_RS05310				-1.54456	1.54468	-1.10215	0.823772					1.39544	0.708871					-0.806956	-2.55137
LL14B4_RS05315				-1.63177	1.76709	-1.56201						1.2753	-0.803408					-1.3579	-2.94111
LL14B4_RS05320													-2.00589						-2.73001
LL14B4_RS05325		4.32256				2.05438	-3.9115	4.01148			3.39777		-3.00121	4.49935		4.01492		2.04915	2.77672
LL14B4_RS05330				1.03703			-1.15216					3.08479	-0.804719					0.675106	2.24177
LL14B4_RS05335					-1.01042							2.93231							2.0005
LL14B4_RS05340												2.96756							1.92662
LL14B4_RS05345												4.20876							2.25284
LL14B4_RS05350									-1.72561	-1.317		3.83919							1.64406
LL14B4_RS05360							-5.60005		-4.33632	-7.81555		4.21393	-5.81407
LL14B4_RS05365							-1.58425			-2.6963		-1.71728	-1.73038						-1.53131
LL14B4_RS05370
LL14B4_RS05375																		-1.01873
LL14B4_RS05380												1.63483	-1.16641
LL14B4_RS05385
LL14B4_RS05390							1.3618			1.59954			1.10287
LL14B4_RS05395									2.11135	3.24744		1.13667
LL14B4_RS05400				2.10292															3.13727
LL14B4_RS05405				2.61311						-2.96592									3.53847
LL14B4_RS05415							-2.76239						-2.59243						2.0331
LL14B4_RS05420							-1.5405						-1.1614
LL14B4_RS05425
LL14B4_RS05430		-2.38048			-2.68351		-4.17155	-2.8595					-4.52526	-2.1404					2.12632
LL14B4_RS05435		-1.8588			-2.39297		-3.3186	-1.55114			-1.58444		-3.34227	-1.67161					1.69631
LL14B4_RS05440			-1.99879																-3.13806
LL14B4_RS05445			-1.62093				1.4698			-1.14817			1.22887						-2.54065
LL14B4_RS05450		1.11137	-1.18268	2.23833		0.774057	1.57215		-1.60214	-2.37117			1.44631
LL14B4_RS05455			-0.607668				-0.630709			-1.02924			-0.420404
LL14B4_RS05460				1.1278		0.998348	-1.5935				-1.2667		-1.28376	-1.0427		-0.880105		0.727075	1.48169
LL14B4_RS05465
LL14B4_RS05470		-1.06509			-1.01617
LL14B4_RS05475			-1.29191				-1.60496						-0.908706
LL14B4_RS05480				1.89233			-3.36759						-3.20241						3.3618
LL14B4_RS05485							-1.92889											2.05685	4.78636
LL14B4_RS05490		1.51965	0.677721				1.50692	1.54328	0.453079		0.835772	0.880445	1.15905	1.036		1.63038			0.968502
LL14B4_RS05495			1.78331							1.91296			0.828609						2.12267
LL14B4_RS05500			1.66868							1.7529			1.1627						2.42598
LL14B4_RS05505		1.18261		-0.93993															-1.30735
LL14B4_RS05510				-1.53235						1.07185									-2.26558
LL14B4_RS05515				-1.66184						1.55388			0.783997						-2.31105
LL14B4_RS05520			1.59348	-2.97988	-1.67285		-1.80566						-1.63359
LL14B4_RS05525		1.76003		-1.77087		-1.1829		1.56622			2.08138		-0.994313						-1.44808
LL14B4_RS05530							-2.36667						-1.83046
LL14B4_RS05535							-2.0606			-1.84834			-2.02437
LL14B4_RS05540
LL14B4_RS05545																		-2.21002
LL14B4_RS05550							-2.23361			-1.7067			-1.96795
LL14B4_RS05555
LL14B4_RS05560				-1.39809			-1.5939					-0.962573	-1.38746
LL14B4_RS05565			1.10329																1.16525
LL14B4_RS05570							0.884834						0.813798						0.948602
LL14B4_RS05575		-1.82638							-1.10526	-1.46098									1.76516
LL14B4_RS05580				1.12602			1.03495			-1.02269			0.954464			-1.49533			1.25555
LL14B4_RS05585			-0.747039	0.757909	-1.28194	0.508622				-0.768188			0.720916		0.831894		0.830042	0.616601	1.29281
LL14B4_RS05590			-1.05058		-1.07776		-1.45135					-0.804771			1.36309		1.10978	1.00982	0.798363
LL14B4_RS05595			-1.22386							-1.38069
LL14B4_RS05600			1.63493				-1.26828						-1.01854						2.32488
LL14B4_RS05605
LL14B4_RS05610								1.41563	-0.782673	-1.69941	1.15225				0.770051
LL14B4_RS05615		1.0619						0.90855		-1.01838	1.18202			1.21395	0.828375	1.0803			-0.546313
LL14B4_RS05620		0.986412	-0.49588				1.72655		-0.524439	-1.2079	0.897413		1.98844		0.611142	0.868951			-0.571294
LL14B4_RS05625							2.15865						2.76703
LL14B4_RS05630							4.46554						4.49858
LL14B4_RS05635							6.15601						6.02085
LL14B4_RS05640				2.93462			-4.8147						-4.15308						2.79672
LL14B4_RS05645							2.43639			-2.173		1.51687	2.4504
LL14B4_RS05650							1.23708			-2.21865			1.50774						-1.83707
LL14B4_RS05660			-1.58955	-1.33812						-1.58908			0.919165						-3.06256
LL14B4_RS05665			-1.64256	-1.77927															-3.01958
LL14B4_RS05670			-2.25943							-2.63719									-2.51546
LL14B4_RS05675										-2.84173									-2.55753
LL14B4_RS05680																			-2.5204
LL14B4_RS05685																			-2.54226
LL14B4_RS05690																			-2.62501
LL14B4_RS05695																			-2.61909
LL14B4_RS05700			-2.15193			-0.682636			-1.23899	-0.703735	-0.929739	-2.49444	-1.98269		-0.91796		-1.74085	-1.68051	-1.82533
LL14B4_RS05705			-2.14449			-0.92679	-0.839891		-1.46652			-2.83258	-2.90704		-1.218		-2.06715	-2.36759	-2.19589
LL14B4_RS05710												-2.26584
LL14B4_RS05715												-1.09662							0.955529
LL14B4_RS05720				1.85713	1.37975		2.50428					0.963164	2.98529
LL14B4_RS05725				1.67867	1.63818		2.56524		0.841602			0.803602	3.0146						0.787343
LL14B4_RS05730				1.59396	1.7256		3.60025					1.55652	3.99119
LL14B4_RS05735					1.38168		1.5481			1.44074			1.92254
LL14B4_RS05740			0.476591	0.226539				3.14589			-0.804979			-2.28746		-2.97627
LL14B4_RS05745							-11.6484						-11.5041
LL14B4_RS05750							-14.5499						-14.4056
LL14B4_RS05755							-8.76592						-8.62158
LL14B4_RS05760		-4.19893					-4.17067	-7.59723			-3.55993		-3.43834	-3.75184		-3.64928
LL14B4_RS05765		-2.98036			1.30486		-3.93116	-2.33219	-1.24131	-1.75309	-3.18647		-4.16006	-2.29241		-3.31142
LL14B4_RS05770		-3.1464		-1.33231		-0.694408		-3.00461			-2.67457		-1.12396	-2.88604	-1.01701	-2.88523	-1.06119	-1.06876	-1.118
LL14B4_RS05775													-1.98154
LL14B4_RS05780				-1.29889		0.862901		-1.26811					1.33294			-1.2952		1.32549
LL14B4_RS05785		3.22383		-3.3721			-3.95258			-2.47582			-2.54992	4.06194					-2.00208
LL14B4_RS05790
LL14B4_RS05795			-1.09065		-0.779092			-0.933057	-0.573467	-1.09491			0.449617	-1.20752
LL14B4_RS05800		-1.32605	-1.07437					-0.879108			-0.822321			-1.04571		-0.789409			-1.0855
LL14B4_RS05805			-1.24145				0.821452						1.02981						-1.26932
LL14B4_RS05810		-1.12304	-1.30327				1.55066	-1.11473		0.60857	-1.48125	0.649379	1.73232	-1.75961		-1.05847			-1.39943
LL14B4_RS05815		-1.44688	-1.3184				1.00461			1.06289	-1.36304	1.4187	1.11786			-1.38308			-1.53093
LL14B4_RS05820							2.09179						1.85344						2.12809
LL14B4_RS05825						0.962351				-1.53167			0.703033		1.0538			0.71494
LL14B4_RS05830														1.57004		4.90872
LL14B4_RS05835													-9.39843	-2.65225
LL14B4_RS05840		2.62867					-3.88706						-4.50413			2.92562
LL14B4_RS05845							-3.34395		2.1334				-3.82355	5.18269
LL14B4_RS05850							-3.74874		1.75879				-5.51242
LL14B4_RS05865
LL14B4_RS05870							-13.9169						-13.7725
LL14B4_RS05875							-12.1567						-12.0124
LL14B4_RS05885							-10.4067						-10.2624	1.02951
LL14B4_RS05890							-10.5308						-10.3864
LL14B4_RS05895			-0.275273	-1.34185				4.95338			0.779904			0.15505		0.466182
LL14B4_RS05900							-4.70374						-4.35084
LL14B4_RS05905			-2.16271				-4.22067						-3.6638
LL14B4_RS05910		-2.34705	-2.72252				2.15952	-2.05661			-2.27635		1.32172	-2.17772		-2.14149			-3.43937
LL14B4_RS05915			-4.25149				-3.92954					-2.68188	-4.91935
LL14B4_RS05920			-4.39342				-3.36599					-2.36169	-4.44028
LL14B4_RS05925			-4.12889				-4.52232					-3.19497	-5.34117
LL14B4_RS05930		-4.01337	-3.48422				-4.89023					-2.49724	-6.41634
LL14B4_RS05935		-2.80038	-2.8301	1.49133	-1.62644		8.80169	-3.83262			-3.39001		7.7009	-2.82223		-2.93591
LL14B4_RS05940			-3.17307				-3.61543					-2.82906	-5.532
LL14B4_RS05945							-3.92535					-2.43783	-5.07124
LL14B4_RS05950							-7.99452						-6.52933
LL14B4_RS05955							-5.71765	-5.99699					-6.46368	-8.24179
LL14B4_RS05960		-7.24304					-5.71711						-5.4569
LL14B4_RS05965		-7.59096					-3.29295					-2.47356	-3.94804
LL14B4_RS05970				0.798724	1.33661					-1.64437								1.12534
LL14B4_RS05975												-3.80309						-2.90105
LL14B4_RS05980										2.84581		-4.00576						-3.06829
LL14B4_RS05985			0	-4.06202				0			0			0		0
LL14B4_RS05990																		-2.82183
LL14B4_RS05995							3.15149					-3.70835
LL14B4_RS06000														-3.28762
LL14B4_RS06005												-5.85714
LL14B4_RS06010												-5.26409
LL14B4_RS06015												-4.61723
LL14B4_RS06020												-5.51601	-2.98055
LL14B4_RS06025												-5.87119	-2.54615
LL14B4_RS06030							-2.33348						-2.86276						1.70915
LL14B4_RS06035
LL14B4_RS06040							-8.25895			-8.84641			-7.918
LL14B4_RS06125			0	0				0			0			0		0
LL14B4_RS06240
LL14B4_RS06295							5.72215						5.05567	0	-2.40956	0		-1.63684
LL14B4_RS06300
LL14B4_RS06330							-8.87443			-8.85421			-8.63937
LL14B4_RS06335							-2.03445			-3.4252		3.8199	-1.85758
LL14B4_RS06340			-1.64697	1.2551						-2.20547			0.633441
LL14B4_RS06345				2.25433	1.80628		-2.165			1.65424			-1.28498					1.7117
LL14B4_RS06350													2.58126
LL14B4_RS06355							-6.29423						-4.14935
LL14B4_RS06400
LL14B4_RS06405			0	0				-0.78193			0.779863			0.155041		-1.75606
LL14B4_RS06410			0.00851397	4.14503				-0.881491			-4.24756			-3.54524		5.2306
LL14B4_RS06415							-13.174						-13.0297
LL14B4_RS06420							-8.10029						-7.95596	-4.2876		2.05114
LL14B4_RS06425							-12.1112						-11.9669
LL14B4_RS06430							-13.1796						-13.0353
LL14B4_RS06435													-7.68092	0.396059
LL14B4_RS06440							-9.48628						-9.34194
LL14B4_RS06445							-10.2614						-10.1171
LL14B4_RS06450							-11.8516						-11.7072
LL14B4_RS06455
LL14B4_RS06460														0.962333
LL14B4_RS06465
LL14B4_RS06550			0	0				4.95308			1.77977			-1.16678		-0.533766
LL14B4_RS06555				-2.71762			-6.39149						-6.52
LL14B4_RS06560							-4.60793						-4.70166
LL14B4_RS06565							-6.47576					-2.65666	-6.1109
LL14B4_RS06570							-5.26593						-4.81638
LL14B4_RS06575							-5.24082					-4.13379	-4.96511
LL14B4_RS06580							-7.57277					-4.0315	-7.26403						3.20038
LL14B4_RS06585						1.43404	-3.05362			-1.08752			-2.58889		1.38762			1.29078
LL14B4_RS06590				-4.85089	-4.05514		-6.49376						-6.59494
LL14B4_RS06595				-4.50764	-4.78338		-9.27569						-9.38983
LL14B4_RS06600				-4.7694	-4.65241		-8.87099			-3.46309			-8.84834
LL14B4_RS06605				2.35679		2.8438	-2.01325											3.03553	3.64605
LL14B4_RS06610							-10.0666						-9.92226
LL14B4_RS06615							-14.9426						-14.7983
LL14B4_RS06620						2.04645						-2.49257						2.54619	2.74095
LL14B4_RS06625				1.45816		1.04223	-1.00132					-1.54999	-1.26601						1.76472
LL14B4_RS06630			2.95681				-5.50632					-1.31901	-5.37916					2.00155	2.26677
LL14B4_RS06635							-2.81061					-2.24244	-3.40718						-3.8231
LL14B4_RS06640							-2.45827					-3.21203	-2.88665
LL14B4_RS06645							-3.55998					-3.75419	-3.27383
LL14B4_RS06650						1.33061	-1.36491						-0.755205
LL14B4_RS06655			1.66314	-2.77973			-4.03508			1.01056	-1.22825		-3.47151					1.52198	-0.972851
LL14B4_RS06660					1.71057		1.60454			2.48565									-1.24211
LL14B4_RS06665					1.96142	-1.21277	2.3643			2.14107			1.32435						-1.46976
LL14B4_RS06670					1.78669		2.43605			1.52974			1.41449
LL14B4_RS06675							1.9284						1.21941
LL14B4_RS06680
LL14B4_RS06685
LL14B4_RS06690							-3.84649						-4.92957
LL14B4_RS06695							-2.13248						-3.50779
LL14B4_RS06700							-1.86947												4.00372
LL14B4_RS06705																			4.7188
LL14B4_RS06710				-2.666		-2.2466				2.08133			-2.29885					-1.97454	-2.78839
LL14B4_RS06715				-2.82683		-1.8954	1.36257											-1.90019	-3.08764
LL14B4_RS06720							-5.34474			2.93952			-4.56776
LL14B4_RS06725							-5.35664			3.00641		1.59144	-3.77927					1.55094	1.54473
LL14B4_RS06730		-2.62106	1.9305					-2.68888			-2.6475			-1.98072		-2.85574			2.87878
LL14B4_RS06735		-3.00391	2.12423					-2.82311		-1.33357	-2.63962	-0.895098		-2.31888		-2.56129			2.42565
LL14B4_RS06740							-4.92261		-2.27487	-3.60439			-3.07204						3.29396
LL14B4_RS06745		-1.25689		-0.969046			-2.1417					0.920008	-2.14796			-1.15999
LL14B4_RS06750		-1.72797											0.789236
LL14B4_RS06755		-1.02298		-0.721456			1.48906	-0.944853	-0.75975				1.75193	-1.27493
LL14B4_RS06760		-1.20768											-0.49907
LL14B4_RS06765				-0.871414	-0.896709		0.702521						0.897235
LL14B4_RS06770			-2.28607	-1.15968						-1.0247									-2.52386
LL14B4_RS06775		-1.3699	-1.41939							-1.65093									-2.4837
LL14B4_RS06780			-1.35657							-2.0983									-1.81485
LL14B4_RS06785				-1.90424						-1.68312		1.57477							-2.23751
LL14B4_RS06790			-2.45362		-1.06058				-0.913536	0.580779	-1.12107	-1.56271	-1.07565				-0.700192		-1.12048
LL14B4_RS06795												-4.8557
LL14B4_RS06800												-4.25902
LL14B4_RS06805			1.01412	-1.16178		1.0318	-1.21765			-1.73989		-1.39455	-0.889974		1.0578			0.748717
LL14B4_RS06810											1.48979	-1.87432		1.27399		1.53798
LL14B4_RS06815										-2.06323									-1.23403
LL14B4_RS06820							-2.71415				2.44977	-1.89692	-2.66694
LL14B4_RS06825					-2.73658			3.2884		2.55747	3.28242	-3.52038		3.61448		3.16663
LL14B4_RS06830			-2.61077					3.04921		-2.89216			1.39288			4.51058
LL14B4_RS06835							-1.30453			1.23599			-1.47372						-1.94273
LL14B4_RS06840										-1.00221				1.28795					-1.5524
LL14B4_RS06845									-1.62389
LL14B4_RS06850							-1.50838		-1.48827				-1.34542
LL14B4_RS06855			2.08261			1.32184				1.15637					1.31545		1.13105	1.33344	2.66565
LL14B4_RS06860			1.90851			1.4934	-1.65244			1.55152					1.75913			1.94396	2.93241
LL14B4_RS06865		0	0	0	0			0	-1.39743	-0.96105	0	-2.34773		0	0.55481	0		0.554051	0
LL14B4_RS06870							-3.3836						-4.00361
LL14B4_RS06875							-7.25865					-10.0495	-7.76699
LL14B4_RS06880		0	0	0	0			0	0.209176	1.38243	0	-0.326047		0	0	0		0	0
LL14B4_RS06885		0	0	0	0			0	0.118237	0.706573	0	-2.09493		0	0	0		0	0
LL14B4_RS06890		0	0	0	0			0	0.801341	-3.46766	0	-4.59122		0	0	0		0	0
LL14B4_RS06895														0		0
LL14B4_RS06900		0	0	0	0			0	0.59107	-3.67793	0	1.72813		0	0	0		0	0
LL14B4_RS06905		0	0	0	0			0	-0.30991	0.403946	0	-1.13463		0	0	0		0	0
LL14B4_RS06910		0	0	0	0			0	-0.775665	0.397586	0	-5.1683		0	0	0		0	0
LL14B4_RS06920														0		0
LL14B4_RS06925
LL14B4_RS06930							-12.8209						-12.6765
LL14B4_RS06935
LL14B4_RS06940
LL14B4_RS06945
LL14B4_RS06950
LL14B4_RS06955							-24.0165						-26.6695
LL14B4_RS06960
LL14B4_RS06965							-27.0541			-26.2359			-29.8233
LL14B4_RS06970
LL14B4_RS06975							-11.1361						-10.9918
LL14B4_RS06980														0.570078		5.49371
LL14B4_RS06985							-10.5128						-10.3685
LL14B4_RS06990		2.74651	3.61875				-12.2964						-12.1521	2.58801					3.58171
LL14B4_RS06995			3.69856				-12.7238				2.96314		-12.5794	2.90229					3.85944
LL14B4_RS07000							-9.67318						-9.52884
LL14B4_RS07005							-10.2978						-10.1535
LL14B4_RS07010			3.31278	3.52964		1.79118	-2.42118										1.89405	2.24422	6.68308
LL14B4_RS07015										-1.4304			0.742064						1.67116
LL14B4_RS07020				1.78216			1.02005			-1.89458			1.469						2.05315
LL14B4_RS07025		-1.47845		3.21373	-1.21919	0.845419		-1.33443		1.53408	-1.23503	-1.22594		-1.1379		-1.20583			4.0739
LL14B4_RS07030		-1.53973		2.08881			-3.93402		-1.18485	1.23562		-2.70527	-3.87442						1.88338
LL14B4_RS07035							-2.81318			-3.04548			-2.11144						2.31537
LL14B4_RS07040		1.59879			-3.10493	1.05874		1.86309	-1.37716	-1.3069	1.76021	1.42465				1.54124		0.987896	2.28947
LL14B4_RS07045		1.83537			-3.27911	1.5336	-0.812128	1.80847		-1.27071	1.35483	2.24595		1.30254		1.51098		1.3968	2.27967
LL14B4_RS07050		2.29585		-1.16603	-1.39682		-1.29366	1.37752			1.42123		-0.992758	1.70915		2.33201			0.984563
LL14B4_RS07055		2.43164					-1.61905					-1.4363	-1.33293			1.98557
LL14B4_RS07060
LL14B4_RS07065
LL14B4_RS07070														0		0
LL14B4_RS07075			0	0				0			0			0		0
LL14B4_RS07080						-2.19626			2.05622	4.33168		1.8905				6.36829
LL14B4_RS07085		4.38697	1.79993	-2.41082		-2.06103		5.28839	2.28515	4.66073	7.19221	1.69517	-0.938271	8.62008		7.74174		-1.10893
LL14B4_RS07090		6.74556					-6.59071	4.87335		4.14975			-6.46177	7.76763
LL14B4_RS07095
LL14B4_RS07110							-0.942756						-0.585004		0.787259			0.721896
LL14B4_RS07115				1.14575														0.706757
LL14B4_RS07120							-2.41454		-2.2823	-2.97267			-2.66769
LL14B4_RS07125							-8.60666			-3.87003		-5.65828	-9.22803
LL14B4_RS07130							-12.2302		-3.82223	-6.07911		-5.58222	-12.5122
LL14B4_RS07135
LL14B4_RS07140		1.52503	-1.29687				1.01028	1.68669			0.981847		1.25814	1.08996		1.39955			-0.627052
LL14B4_RS07145			-1.18632				1.29661	1.35113			1.27837	0.464247	1.72881	1.33948		1.76037			-1.10672
LL14B4_RS07150		1.34441		-0.873356	1.07834			1.24129		-0.986496	1.20623			1.19959		1.04035			-2.04344
LL14B4_RS07155		1.41804		-1.39503	1.70379			1.75109		0.600958	1.48902			1.18202		1.44453			-2.59805
LL14B4_RS07160		1.47721	1.04371	-1.35824	2.57593		0.871581	1.14969		1.2267	1.49937		0.542148	1.2588		1.1858			-2.89046
LL14B4_RS07165				1.39141			2.13087			1.38454			1.92139
LL14B4_RS07170		-1.13215		1.52756			1.05009	-1.11888		0.709389	-0.958028		0.859449	-1.03069		-0.892116			0.74802
LL14B4_RS07175		-1.01876		1.46027			0.658458	-1.02457			-0.962061		0.653113	-0.952058					0.811851
LL14B4_RS07185					-1.66887	1.51594	-2.95602			1.89921		-0.757702	-1.30624		1.04465		1.64978	1.90051	2.47281
LL14B4_RS07190					-3.26283	1.1893	-1.55493					0.942223	-0.855891					1.25521	2.23394
LL14B4_RS07195					-3.35623	1.45255	-1.38795											1.40958
LL14B4_RS07200					2.18588					-1.1792									-2.30724
LL14B4_RS07205			-0.925918		1.08132		1.86424						1.38424						-2.67677
LL14B4_RS07210								-2.34096		-1.83651
LL14B4_RS07215										-1.26342
LL14B4_RS07220
LL14B4_RS07225																			-1.66139
LL14B4_RS07235							-3.42313					-4.54514	-5.24067
LL14B4_RS07240						-3.65644			-4.57928			-5.79198	-4.82397
LL14B4_RS07245						-3.70324	-3.7102		-5.7207			-6.68224	-5.44987
LL14B4_RS07250				-3.66415		-2.03894	2.79079					2.19305	1.24864					-2.16866	-3.05303
LL14B4_RS07255					-2.32159		-0.724058						-0.763087						2.47457
LL14B4_RS07260				1.59288	-0.924005													0.582136	2.80383
LL14B4_RS07265				1.62958		0.514452	1.13633		0.634865			0.748652	1.52625					0.649062	2.17497
LL14B4_RS07270							-5.8145	2.99294					-5.26634			2.97398			2.75804
LL14B4_RS07275													7.69637
LL14B4_RS07280														0		0
LL14B4_RS07285			0	0				0			0			0		0
LL14B4_RS07290														0		0
LL14B4_RS07295						0.968959	10.8265						11.4289		0.769257			1.2635
LL14B4_RS07305														0		0
LL14B4_RS07310						-3.41895						-3.65763	-3.46836						4.05726
LL14B4_RS07315					-1.70039	1.36846	-2.12036						-1.41559					1.5664	4.01144
LL14B4_RS07320			-1.74513	1.79484		1.06332	-1.22142	1.4404		-0.934416		1.15869				1.50801	0.941477	1.25147
LL14B4_RS07325			-2.11198				1.54926						2.45045	1.49245				1.20453
LL14B4_RS07330								1.60722	-1.09813	-0.95778		-1.17134				1.62231
LL14B4_RS07335		2.05137					-1.23271									2.52509			1.42905
LL14B4_RS07340			1.68637				-1.0801			0.947882		-1.91617	-1.7682					-1.27409	2.42658
LL14B4_RS07345			1.84064						1.76074			1.5821							2.05819
LL14B4_RS07350			2.17229																2.55743
LL14B4_RS07355			1.74097				-3.07402			1.48131		-1.65973	-3.34339						2.59393
LL14B4_RS07360							-8.10014					-3.11573	-8.24489						3.22692
LL14B4_RS07370							-3.22933						-2.28235	3.15505
LL14B4_RS07375
LL14B4_RS07380														0		0
LL14B4_RS07385			-0.123265	-0.697357				0			0			0		0
LL14B4_RS07390
LL14B4_RS07425														1.4769		1.92552
LL14B4_RS07430
LL14B4_RS07435			-6.08949	-0.256839				0		-6.86581	0			0		0
LL14B4_RS07440
LL14B4_RS07450			-0.0618698	-1.20428				0			0			0		0
LL14B4_RS07455		0	-2.06171	-2.2042	-3.53776			0	0	0	0	0		0	0	0		0	-0.728155
LL14B4_RS07465		0	0	0	0			0	1.01573	-1.27018	0	-0.223995		0	0	0		0	0
LL14B4_RS07470		0	0	0	0			0	-0.258439	0.329896	0	-0.793671		0	0	0		0	0
LL14B4_RS07475
LL14B4_RS07495
LL14B4_RS07500		0	0	0	0			0	0	0	0	0		0	1.48257	0		1.03822	0
LL14B4_RS07510														0		0
LL14B4_RS07515			0	0				0			0			0		0
LL14B4_RS07520		0	2.6928	0.702463	-0.105064			0	0	0	0	0		0	0	0		0	3.50033
LL14B4_RS07535			0.938055	-0.412928				0			0			0		0
LL14B4_RS07540			0	0				0			0			0		0
LL14B4_RS07545		4.42354	0	0	0			2.0253	-2.28108	1.21409	0.194952	-3.23136		0.155048	2.29481	2.90879		0	0
LL14B4_RS07550		0	0	0	0			0	-4.16311	2.53985	0	0.136272		0	1.47277	0		0.254929	0
LL14B4_RS07560
LL14B4_RS07565							-13.3216						-11.721
LL14B4_RS07570			0	0				0			0			0		0
LL14B4_RS07575
LL14B4_RS07590					-2.70602		-5.71742					-2.14289	-4.79144					2.33112
LL14B4_RS07595										-2.65348
LL14B4_RS07600				2.05653						-1.28723			1.23756		0.963651				2.37572
LL14B4_RS07605		1.21927		1.39407			1.40915	1.22916		-1.03681	1.28783		1.87927			1.47393			1.82151
LL14B4_RS07610						2.96967							2.58991						3.68082
LL14B4_RS07615		-1.11588					-0.59721	-1.01939		-1.00712	-1.07423		-0.719765						1.63615
LL14B4_RS07620							-1.68541						-2.42819
LL14B4_RS07625			1.05493	-1.24353	-1.0487		-1.52173						-1.18911					0.608947	0.860107
LL14B4_RS07630			0.967464	-1.2136	-1.11956													0.725177	0.873418
LL14B4_RS07635			1.4324	-1.54477			1.48325		0.778568			0.95884	1.7852					0.543993
LL14B4_RS07640			0.987617				-1.13807						-0.947989						0.843655
LL14B4_RS07645							-1.14803						-0.865709
LL14B4_RS07650				-1.59716						-1.24873			-0.800376						-1.61434
LL14B4_RS07655												-3.04933	-1.64863
LL14B4_RS07660			1.61901				-2.28476						-1.98976						1.77791
LL14B4_RS07665			2.16841	0.14243				3.1461			2.63763			3.59771		-1.5338
LL14B4_RS07670														0		-2.85573			5.21576
LL14B4_RS07675					-3.02261					-2.03397		-2.15763							5.51831
LL14B4_RS07680			1.85914		-3.93796														5.8605
LL14B4_RS07685							-4.34611						-3.54925						3.92671
LL14B4_RS07690
LL14B4_RS07695							-2.32463
LL14B4_RS07700							-2.8639			-1.68269			-2.644
LL14B4_RS07705							-4.51217						-4.75518
LL14B4_RS07710							-6.86256						-9.29289	4.59771
LL14B4_RS07725							5.68076						6.79058	0
LL14B4_RS07730				-8.22123	-1.31689	-2.11826	-6.36241			3.71678			-6.42969		-1.35281				-6.58719
LL14B4_RS07735			1.62812	-7.47129	-1.77594	-1.61235	-4.09162			2.8949			-4.7552		-1.06182			-0.916127	-4.06722
LL14B4_RS07740			6.35947	-8.02174	-2.41844	-1.44478	-4.56304			1.95158			-4.92844					-1.24748
LL14B4_RS07745		2.59765	-1.38786			1.82001	2.88683	2.58608	1.3844	2.98124			3.98586	2.18747	1.4491	2.94732
LL14B4_RS07750		2.82897				1.68324		2.56142		2.38698			2.1237	3.28891	1.66986
LL14B4_RS07755			-1.72165			2.19344	1.69097	2.91289					3.12697	2.78732	1.86204			1.20052
LL14B4_RS07760				1.73814		1.99285	1.42523						2.69529		1.70551
LL14B4_RS07765		3.68879				1.73998							2.10307	5.47697	1.87098
LL14B4_RS07770						1.69015							2.13226		1.86974
LL14B4_RS07775		3.44041	-2.09342	3.11257		1.5705		2.3083			3.0776		1.73318		1.40473	2.12916
LL14B4_RS07780			1.55512	1.85764	1.58029		1.79573	-1.66853			-1.74364		0.88041		-0.761027		-0.915324	-0.887655	1.83247
LL14B4_RS07785		-2.53077	1.80952	1.80705	1.61764			-1.60972			-2.00858		-0.753408	-1.73392	-0.60587	-2.66846	-0.919567	-1.08888	1.99893
LL14B4_RS07790		-1.92591	1.34272	1.956	1.5035									-1.87737				-0.788187	1.79521
LL14B4_RS07795		-2.12712				-2.42299		-1.59859			-1.95188		-1.67867	-1.3154		-1.23962	-1.34261	-1.03751
LL14B4_RS07800		-2.87438				-4.77473	3.06974			2.28779				-2.91735			-3.02453	-6.65751
LL14B4_RS07805		-2.98784			2.47117	-5.18279	1.95954	-3.28592		2.32933	-3.78158			-2.76551			-3.14726	-6.40364
LL14B4_RS07810						1.88034	-2.95896						-1.54261					2.07157
LL14B4_RS07815			1.61887							2.56427		-1.41865							1.8295
LL14B4_RS07820							-3.48306						-3.30837
LL14B4_RS07825			-1.61491	1.95397		1.23778							1.36678					1.29245
LL14B4_RS07830				2.14739			-2.279						-2.02466					1.41347	3.01827
LL14B4_RS07835
LL14B4_RS07840													2.49965
LL14B4_RS07845									-4.35579	-4.4362
LL14B4_RS07850			-2.30531				1.18993					0.968071	0.986457						-1.2792
LL14B4_RS07855				-5.54426	-2.03108		-5.63284			1.34333		-5.63411	-6.00716						-2.9538
LL14B4_RS07860				-5.32976	-2.69227		-5.07598					3.76872	-5.31589						-2.81432
LL14B4_RS07865				-5.0033	-2.65149		-5.05854					3.70605	-5.78751						-2.0101
LL14B4_RS07870			2.64751	-5.11503			-4.04505					4.20544	-4.96302
LL14B4_RS07875				-4.84272	-3.01335		-5.21876					4.55127	-5.63425
LL14B4_RS07880				-3.66727	-2.87597		-3.98652					4.37307	-4.35556
LL14B4_RS07885				-3.31522	-3.20262		-4.73817					4.56936	-4.01061
LL14B4_RS07890				-6.09686	-3.7583		-4.88767		2.36632	2.23564		4.24553	-5.2349		-1.43603				-2.25908
LL14B4_RS07895		4.65904		-5.24644	-2.74787		-1.26755		2.5145	2.7542		4.87795	-1.12494			3.55365			-2.52941
LL14B4_RS07900		6.49403		-5.1413	-3.22643				2.31814	2.86815		4.69615		3.61448					-2.21121
LL14B4_RS07905				-4.92448	-3.49194		-1.61867		2.20854	2.42474		4.99751	-1.54212	2.69562
LL14B4_RS07910				-4.62931	-4.38942		-2.88832		1.83129	1.43216		5.19087	-2.75792
LL14B4_RS07915												4.3084	1.30061	2.36656
LL14B4_RS07920												3.16519
LL14B4_RS07925				2.95365			-3.47695						-2.89722					2.08075	3.46246
LL14B4_RS07930							-11.7819		-8.33169	-8.13544			-11.4896
LL14B4_RS07935							-11.6056		-7.28297	-6.97065			-9.86353
LL14B4_RS07940	-14.5817						-10.1554		-8.96569	-10.0757			-10.3465
LL14B4_RS07945							-10.1192		-9.15311	-10.8531			-9.84939
LL14B4_RS07950							-10.3707		-9.77541	-11.3795			-11.5483
LL14B4_RS07955							-11.4206		-10.8867	-10.1494			-12.3343
LL14B4_RS07960		16.9458					-10.2398		-11.4803	-11.6631	14.4953		-10.0964
LL14B4_RS07965							-3.30005		-3.85752	-3.68418			-3.48213
LL14B4_RS07970							4.56585						4.23388
LL14B4_RS07975							3.96703						3.62634
LL14B4_RS07980							4.35157						4.39509
LL14B4_RS07985
LL14B4_RS07990												-2.7061
LL14B4_RS07995														-2.11441
LL14B4_RS08000							5.8423						5.68051
LL14B4_RS08005							5.43919						5.67693						-3.25902
LL14B4_RS08010			-2.57313		-1.92526	1.43501									1.46999			1.63438
LL14B4_RS08015					-2.22553	1.6625							2.7353		1.49183		1.74947	2.1584	3.88617
LL14B4_RS08020				-1.60888						-2.61468
LL14B4_RS08025							2.45082					-3.84395							3.84921
LL14B4_RS08030							4.05076					-2.79365	3.82353						3.34374
LL14B4_RS08035							-2.31596												5.21732
LL14B4_RS08040			2.5226							-1.37122			0.694472						2.56619
LL14B4_RS08045							-3.43051						-3.02691						2.58172
LL14B4_RS08050				4.95882			5.12859						5.40232						3.59819
LL14B4_RS08055							5.87237					-2.92388	5.33256
LL14B4_RS08060							4.46163					-3.43193	4.3162
LL14B4_RS08065							6.02019						6.00649
LL14B4_RS08070							6.94064						7.01437
LL14B4_RS08075							-2.09854						-1.87782						3.92009
LL14B4_RS08080							-3.14159						-2.01813						3.31361
LL14B4_RS08085							-3.15003					-1.84887	-2.23262						3.51543
LL14B4_RS08090							-1.49509					-1.33727	-1.30627						3.86436
LL14B4_RS08095																			3.33036
LL14B4_RS08100			3.23101
LL14B4_RS08105										-3.85725
LL14B4_RS08110
LL14B4_RS08115							-4.41198					-1.45807	-4.87724						2.97135
LL14B4_RS08120			1.41442			-0.848069	0.858326					1.56583						-0.870055	2.01211
LL14B4_RS08125
LL14B4_RS08130
LL14B4_RS08135			1.98482				-4.90747						-4.4632						3.30933
LL14B4_RS08140			3.10835			0.673059												0.716865	3.56162
LL14B4_RS08145			3.15426				-1.68039						-1.76271						3.34424
LL14B4_RS08150			3.16689	0.669844			-0.624709												3.93034
LL14B4_RS08160												-4.63538
LL14B4_RS08165											7.65996	-5.10781
LL14B4_RS08170							-4.53293			-1.94637			-3.45688
LL14B4_RS08175							-1.10816						-0.880811
LL14B4_RS08180							-1.38957						-1.08773
LL14B4_RS08185		-2.23077						-1.29656			-1.34314	-1.88976	-0.677283			-2.00984
LL14B4_RS08190		-2.33521					-2.25072	-1.45511		-0.855501	-1.38589	-1.70683	-2.44741	-1.63154		-1.6187
LL14B4_RS08195							1.14567			-1.3335			0.771208
LL14B4_RS08200							-1.49404		-1.33795	-1.31387		-1.06323	-1.44169
LL14B4_RS08205			-0.942374				-1.11374			-0.926262		-0.760107	-0.760847	-0.971324					-1.30507
LL14B4_RS08210										-1.77365
LL14B4_RS08215													-9.20305	4.59766		1.46617
LL14B4_RS08220														5.18245		5.23055
LL14B4_RS08225							-12.3718						-12.2274
LL14B4_RS08230
LL14B4_RS08235										-2.58703		-2.21797
LL14B4_RS08240							-3.27024			-2.95924		-2.66786	-3.61489
LL14B4_RS08245				-1.36973	1.27254					-0.966251									-1.51724
LL14B4_RS08250																			-1.64309
LL14B4_RS08255										-1.75114									-1.34319
LL14B4_RS08260			-1.06499							-0.898737								0.719709
LL14B4_RS08265			1.35565				-2.11055		0.965012	1.23096			-1.66187						1.50757
LL14B4_RS08270		3.82897		1.49006			-3.78212						-4.34387						1.76238
LL14B4_RS08275			-0.503787				1.72339			-1.22183		0.521675	1.54448						-0.526092
LL14B4_RS08280							-6.7022			1.9785			-5.72603						-1.39699
LL14B4_RS08285							-5.74682			1.49665			-6.74889					-1.1393	-1.1534
LL14B4_RS08295			1.18918				-8.56619			1.42534		-1.5723	-7.90569
LL14B4_RS08300							-6.97122			1.25301		-1.21165	-6.47747
LL14B4_RS08305			1.72159		0.655808		-8.85602			1.08799		-1.96516	-8.44479			-1.04728			1.13702
LL14B4_RS08310			1.72311				-7.98911			1.01339		-1.68542	-7.75148						1.43355
LL14B4_RS08320				1.58425			1.8448						1.3311						1.94192
LL14B4_RS08330										-1.44273			-1.20902						-1.51042
LL14B4_RS08335			-1.28026	0.841519			1.75734		0.61388			0.901267	1.71224						-0.684694
LL14B4_RS08340			-0.997224	1.10668
LL14B4_RS08345			-1.19109	1.68783			-0.831204			-0.702345		-0.867119	-0.654632					0.500416	0.75643
LL14B4_RS08350							-4.18354					-5.65894	-4.56716
LL14B4_RS08355							-3.16243					-5.88407	-3.63815
LL14B4_RS08360
LL14B4_RS08365							-2.08125		2.48004	4.02791			-2.42896						2.0244
LL14B4_RS08370							-2.80806						-2.69041
LL14B4_RS08375			-1.45228	-1.88473			-2.20852			-2.73689		1.49907	-2.47753						-3.47801
LL14B4_RS08380										-2.58659
LL14B4_RS08385				2.1769			-1.58568						-1.50585
LL14B4_RS08395				-1.56083			-3.4571						-3.99271						-2.07772
LL14B4_RS08400							1.0164												-1.8431
LL14B4_RS08405						-3.90529						-3.6815	-3.89709
LL14B4_RS08410						-3.82859						-4.20855	-3.83001
LL14B4_RS08415						-3.85382						-4.64642	-4.01324
LL14B4_RS08420						-3.75396			-4.37966			-4.58003	-4.64373
LL14B4_RS08425							1.82342						1.9887
LL14B4_RS08430				2.81441			2.63409					2.81193	3.56915					1.61236	4.86457
LL14B4_RS08435			1.66675	2.55264									1.61212					1.88829	5.29608
LL14B4_RS08440			-1.77215	-1.07371	-0.637811		1.81355			0.664026			1.67505						-2.20805
LL14B4_RS08445			-2.01865				0.37881			-0.455034		-0.949274	0.798675					0.505845	-2.09162
LL14B4_RS08450					-1.79429							-1.70055						1.41731	1.21971
LL14B4_RS08455
LL14B4_RS08460			-2.5335				4.11748			1.51506			3.15252						-2.18028
LL14B4_RS08465			-2.45011				-1.6036						-1.53646						-1.4733
LL14B4_RS08470
LL14B4_RS08475			-1.19184	1.64025			-1.58668			-1.28915			-1.20496						1.05519
LL14B4_RS08480							-2.08431		-1.51185	-2.65626		4.19082	-2.25748
LL14B4_RS08485							-7.29775		-4.15967	-8.55449		4.63533	-6.96582						4.51361
LL14B4_RS08490
LL14B4_RS08495				2.35764			-1.43752											1.80549
LL14B4_RS08500				2.53159									-1.90962						3.52433
LL14B4_RS08505			1.1901	1.44247		-1.01463						-1.32346	-1.79122				-1.24096	-1.24044	2.27387
LL14B4_RS08510				1.44678						-0.717741		-1.31217	-0.764477				-0.939072	-0.902141	2.86102
LL14B4_RS08515							-2.67429						-3.54092						2.17093
LL14B4_RS08525		-1.25676	1.31875					-1.26447			-1.01102	0.67279		-1.12642		-1.12855			0.756411
LL14B4_RS08530							-14.9467						-14.8025
LL14B4_RS08535
LL14B4_RS08540													-13.3871
LL14B4_RS08545													-2.69125
LL14B4_RS08550														-5.09497
LL14B4_RS08555													-1.50036
LL14B4_RS08560														4.59773		1.90887
LL14B4_RS08565						-1.75886							-1.88653
LL14B4_RS08570
LL14B4_RS08575
LL14B4_RS08580							1.45763			-1.64477		1.23593	1.59508
LL14B4_RS08585					2.36927	-1.98105												-1.68905
[truncated: 742 more rows]

## Sheet: S5
Supplementary Table S5. Description of the genes which interact with 11 WXL-cluster
[truncated: 19 more rows]

[truncated: 5 more sheets: S6, S7, S8, S9, S10]
